# Supplementary material for: Adaptation of Arabidopsis thaliana to the Yangtze River basin
Source: Genome Biol. 2017 Dec 28;18:239. doi: 10.1186/s13059-017-1378-9 (PMC5745794; doi:10.1186/s13059-017-1378-9)
Supplement: Supplementary file 4 — Previously sequenced samples that are used in this study. (XLSX 16 kb) [file 13059_2017_1378_MOESM4_ESM.xlsx]

## Sheet: Table S3
Table S3. Previously sequenced samples that are used in this study.
Sample name	Latitude	Longitude	Region	Country abbreviation	Pop category	References
Agu-1	41.32	-1.341	N-Africa Spain	ESP	popE	Cao et al., 2011, Nat. Genet.
Bak-2	41.794	43.477	Caukasus	GEO	popE	Cao et al., 2011, Nat. Genet.
Bak-7	41.794	43.477	Caukasus	GEO	popE	Cao et al., 2011, Nat. Genet.
Cdm-0	39.725	-5.744	N-Africa Spain	ESP	popE	Cao et al., 2011, Nat. Genet.
Del-10	44.944	21.183	East Europe	SRB	popE	Cao et al., 2011, Nat. Genet.
Dog-4	38.301	42.224	Caukasus	TUR	popE	Cao et al., 2011, Nat. Genet.
Don-0	36.83	-6.36	N-Africa Spain	ESP	NA	Cao et al., 2011, Nat. Genet.
Ey15-2	48.435	8.768	Tuebingen	GER	popE	Cao et al., 2011, Nat. Genet.
Fei-0	40.923	-8.542	N-Africa Spain	POR	popE	Cao et al., 2011, Nat. Genet.
HKT2.4	48.136	9.403	Tuebingen	GER	popE	Cao et al., 2011, Nat. Genet.
ICE1	44.46	25.736	East Europe	ROU	popE	Cao et al., 2011, Nat. Genet.
ICE7	41.428	23.499	East Europe	BUL	popE	Cao et al., 2011, Nat. Genet.
ICE21	44.339	21.46	East Europe	SRB	popE	Cao et al., 2011, Nat. Genet.
ICE29	41.427	23.647	East Europe	BUL	popE	Cao et al., 2011, Nat. Genet.
ICE33	41.588	25.199	East Europe	BUL	popE	Cao et al., 2011, Nat. Genet.
ICE36	44.837	20.157	East Europe	SRB	popE	Cao et al., 2011, Nat. Genet.
ICE49	31.484	-7.45	N-Africa Spain	MAR	popE	Cao et al., 2011, Nat. Genet.
ICE50	31.469	-7.417	N-Africa Spain	MAR	popE	Cao et al., 2011, Nat. Genet.
ICE60	54.086	60.461	Russia	RUS	NA	Cao et al., 2011, Nat. Genet.
ICE61	54.06	60.479	Russia	RUS	NA	Cao et al., 2011, Nat. Genet.
ICE63	46.109	21.952	East Europe	ROU	popE	Cao et al., 2011, Nat. Genet.
ICE70	53.039	51.746	Russia	RUS	NA	Cao et al., 2011, Nat. Genet.
ICE71	53.333	49.481	Russia	RUS	NA	Cao et al., 2011, Nat. Genet.
ICE72	53.332	49.48	Russia	RUS	NA	Cao et al., 2011, Nat. Genet.
ICE73	51.307	57.561	Russia	RUS	NA	Cao et al., 2011, Nat. Genet.
ICE75	53.088	52	Russia	RUS	NA	Cao et al., 2011, Nat. Genet.
ICE79	46.36	11.23	Southern Tyrol	ITA	popE	Cao et al., 2011, Nat. Genet.
ICE91	38.619	16.168	Southern Italy	ITA	popE	Cao et al., 2011, Nat. Genet.
ICE92	38.763	16.242	Southern Italy	ITA	popE	Cao et al., 2011, Nat. Genet.
ICE93	39.008	16.468	Southern Italy	ITA	popE	Cao et al., 2011, Nat. Genet.
ICE97	41.616	12.869	Southern Italy	ITA	popE	Cao et al., 2011, Nat. Genet.
ICE98	41.616	12.869	Southern Italy	ITA	popE	Cao et al., 2011, Nat. Genet.
ICE102	40.571	15.322	Southern Italy	ITA	popE	Cao et al., 2011, Nat. Genet.
ICE104	39.178	16.26	Southern Italy	ITA	popE	Cao et al., 2011, Nat. Genet.
ICE106	38.362	16.23	Southern Italy	ITA	popE	Cao et al., 2011, Nat. Genet.
ICE107	38.378	16.217	Southern Italy	ITA	popE	Cao et al., 2011, Nat. Genet.
ICE111	40.28	15.655	Southern Italy	ITA	popE	Cao et al., 2011, Nat. Genet.
ICE112	39.831	16.173	Southern Italy	ITA	popE	Cao et al., 2011, Nat. Genet.
ICE119	39.273	16.268	Southern Italy	ITA	popE	Cao et al., 2011, Nat. Genet.
ICE120	40.176	16.453	Southern Italy	ITA	popE	Cao et al., 2011, Nat. Genet.
ICE127	51.339	82.572	Russia	RUS	NA	Cao et al., 2011, Nat. Genet.
ICE130	51.318	82.553	Russia	RUS	NA	Cao et al., 2011, Nat. Genet.
ICE134	51.328	82.185	Russia	RUS	NA	Cao et al., 2011, Nat. Genet.
ICE138	51.655	80.815	Russia	RUS	NA	Cao et al., 2011, Nat. Genet.
ICE150	41.45	70.05	Uzbekistan	UZB	NA	Cao et al., 2011, Nat. Genet.
ICE152	41.45	70.05	Uzbekistan	UZB	NA	Cao et al., 2011, Nat. Genet.
ICE153	41.45	70.05	Uzbekistan	UZB	NA	Cao et al., 2011, Nat. Genet.
ICE163	46.372	11.238	Southern Tyrol	ITA	popE	Cao et al., 2011, Nat. Genet.
ICE169	46.513	11.331	Southern Tyrol	ITA	popE	Cao et al., 2011, Nat. Genet.
ICE173	46.513	11.331	Southern Tyrol	ITA	popE	Cao et al., 2011, Nat. Genet.
ICE181	46.365	11.284	Southern Tyrol	ITA	popE	Cao et al., 2011, Nat. Genet.
ICE212	46.338	11.293	Southern Tyrol	ITA	popE	Cao et al., 2011, Nat. Genet.
ICE213	46.338	11.293	Southern Tyrol	ITA	popE	Cao et al., 2011, Nat. Genet.
ICE216	46.254	11.167	Southern Tyrol	ITA	popE	Cao et al., 2011, Nat. Genet.
ICE226	46.63	10.816	Southern Tyrol	ITA	popE	Cao et al., 2011, Nat. Genet.
ICE228	46.63	10.816	Southern Tyrol	ITA	popE	Cao et al., 2011, Nat. Genet.
Istisu-1	38.979	48.559	Caukasus	AZE	popE	Cao et al., 2011, Nat. Genet.
Kastel-1	44.642	34.381	East Europe	UKR	popE	Cao et al., 2011, Nat. Genet.
Koch-1	50.355	29.324	East Europe	UKR	NA	Cao et al., 2011, Nat. Genet.
Lag2.2	41.83	46.283	Caukasus	GEO	popE	Cao et al., 2011, Nat. Genet.
Leo-1	41.796	-3.115	N-Africa Spain	ESP	popE	Cao et al., 2011, Nat. Genet.
Lerik1-3	38.741	48.613	Caukasus	AZE	popE	Cao et al., 2011, Nat. Genet.
Mer-6	38.916	-6.338	N-Africa Spain	ESP	popE	Cao et al., 2011, Nat. Genet.
Nemrut-1	38.643	42.239	Caukasus	TUR	popE	Cao et al., 2011, Nat. Genet.
Nie1-2	48.518	8.803	Tuebingen	GER	popE	Cao et al., 2011, Nat. Genet.
Ped-0	40.739	-3.898	N-Africa Spain	ESP	NA	Cao et al., 2011, Nat. Genet.
Pra-6	41.05	-3.539	N-Africa Spain	ESP	popE	Cao et al., 2011, Nat. Genet.
Qui-0	42.692	-6.93	N-Africa Spain	ESP	popE	Cao et al., 2011, Nat. Genet.
Rue3-1-31	48.564	9.159	Tuebingen	GER	popE	Cao et al., 2011, Nat. Genet.
Sha	37.29	71.3	Afghanistan	AFG	NA	Cao et al., 2011, Nat. Genet.
Star-8	48.435	8.817	Tuebingen	GER	popE	Cao et al., 2011, Nat. Genet.
TueSB30-3	48.533	9.058	Tuebingen	GER	popE	Cao et al., 2011, Nat. Genet.
Tuescha9	48.534	9.05	Tuebingen	GER	popE	Cao et al., 2011, Nat. Genet.
TueV13	48.523	9.052	Tuebingen	GER	popE	Cao et al., 2011, Nat. Genet.
TueWa1-2	48.534	9.035	Tuebingen	GER	popE	Cao et al., 2011, Nat. Genet.
Vash-1	41.238	46.373	Caukasus	GEO	popE	Cao et al., 2011, Nat. Genet.
Vie-0	42.627	0.763	N-Africa Spain	ESP	popE	Cao et al., 2011, Nat. Genet.
WalhaesB4	48.596	9.186	Tuebingen	GER	popE	Cao et al., 2011, Nat. Genet.
Xan-1	38.654	48.799	Caukasus	AZE	popE	Cao et al., 2011, Nat. Genet.
Yeg-1	39.869	45.362	Caukasus	ARM	NA	Cao et al., 2011, Nat. Genet.
Kondara	38.48	68.49	Tajikistan	TJK	NA	Schmitz et al., 2013, Nature
Sorbo	38.35	68.48	Tajikistan	TJK	NA	Schmitz et al., 2013, Nature
Neo_6	37.35	72.4667	Tajikistan	TJK	NA	Schmitz et al., 2013, Nature
Nz1	-37.7871	175.283	Australasia	NZL	NA	Schmitz et al., 2013, Nature
Kin-0	44.46	-85.37	Midwest	USA	NA	Schmitz et al., 2013, Nature
Knox-10	41.2816	-86.621	Midwest	USA	NA	Schmitz et al., 2013, Nature
Knox-18	41.2816	-86.621	Midwest	USA	NA	Schmitz et al., 2013, Nature
Pna-17	42.0945	-86.3253	Midwest	USA	NA	Schmitz et al., 2013, Nature
Rmx-A02	42.036	-86.511	Midwest	USA	NA	Schmitz et al., 2013, Nature
RRs-10	41.5609	-86.4251	Midwest	USA	NA	Schmitz et al., 2013, Nature
RRS-7	41.5609	-86.4251	Midwest	USA	NA	Schmitz et al., 2013, Nature
Seattle-0	47	-122.2	Pacific Northwest	USA	NA	Schmitz et al., 2013, Nature
Yo-0	37.45	-119.35	N California	USA	NA	Schmitz et al., 2013, Nature
Kas_1	35	77	India	IND	NA	Schmitz et al., 2013, Nature
Kas_2	35	77	India	IND	NA	Schmitz et al., 2013, Nature
Kyoto	35.0085	135.752	Japan	JPN	NA	Schmitz et al., 2013, Nature
Gifu_2	35.45	137.42	Japan	JPN	NA	Schmitz et al., 2013, Nature
App1-12	56.3333	15.9667	Sweden-S	SWE	popE	Long et al., 2013, Nat. Genet.
Ådal 1	62.8622	18.336	Sweden-N	SWE	popE	Long et al., 2013, Nat. Genet.
Eden-9	62.877	18.177	Sweden-N	SWE	popE	Long et al., 2013, Nat. Genet.
Fäb-2	63.0165	18.3174	Sweden-N	SWE	popE	Long et al., 2013, Nat. Genet.
HolA1 2	55.7491	13.399	Sweden-S	SWE	popE	Long et al., 2013, Nat. Genet.
Ör-1	56.4573	16.1308	Sweden-S	SWE	popE	Long et al., 2013, Nat. Genet.
NA indicates the strains are ruled out in the following analyses after Figure 1D due to their huge divergence from other strains
