# Supplementary material for: Adaptation of Arabidopsis thaliana to the Yangtze River basin
Source: Genome Biol. 2017 Dec 28;18:239. doi: 10.1186/s13059-017-1378-9 (PMC5745794; doi:10.1186/s13059-017-1378-9)
Supplement: Supplementary file 5 — Geographic information of the representative samples used in the ecological niche modeling (ENM) analysis. The geographic region was divided via longitude range and latitude range: Europe (192 samples) = E8.54 ~ 38.28 and N31.47 ~ 61.36; central Asia (48 samples) = E42.22 ~ 90.34 and N37.29 ~ 58.01; eastern Asia (51 samples) = E98.63 ~ 120.37 and N26.75 ~ 33.15. (XLSX 21 kb) [file 13059_2017_1378_MOESM5_ESM.xlsx]

## Sheet: Table S5
Table S5. Geographic information of the representative samples used in the ecological niche modeling (ENM) analysis. The geographic region was divided via longitude range and latitude range: Europe (192 samples) - E8.54 ~ 38.28 and N31.47 ~ 61.36; central Asia (48 samples) - E42.22 ~ 90.34 and N37.29 ~ 58.01; eastern Asia (51 samples) - E98.63 ~ 120.37 and N26.75 ~ 33.15.
Sample name	Latitude	Longitude	Reference
Agu-1	41.32	-1.34	Cao et al., 2011, Nat. Genet.
Bak-7	41.79	43.48	Cao et al., 2011, Nat. Genet.
Cdm-0	39.73	-5.74	Cao et al., 2011, Nat. Genet.
Del-10	44.94	21.18	Cao et al., 2011, Nat. Genet.
Dog-4	38.3	42.22	Cao et al., 2011, Nat. Genet.
Don-0	36.83	-6.36	Cao et al., 2011, Nat. Genet.
Ey15-2	48.43	8.77	Cao et al., 2011, Nat. Genet.
Fei-0	40.92	-8.54	Cao et al., 2011, Nat. Genet.
HKT2.4	48.14	9.4	Cao et al., 2011, Nat. Genet.
ICE1	44.46	25.74	Cao et al., 2011, Nat. Genet.
ICE7	41.43	23.5	Cao et al., 2011, Nat. Genet.
ICE21	44.34	21.46	Cao et al., 2011, Nat. Genet.
ICE29	41.43	23.65	Cao et al., 2011, Nat. Genet.
ICE33	41.59	25.2	Cao et al., 2011, Nat. Genet.
ICE36	44.84	20.16	Cao et al., 2011, Nat. Genet.
ICE49	31.48	-7.45	Cao et al., 2011, Nat. Genet.
ICE50	31.47	-7.42	Cao et al., 2011, Nat. Genet.
ICE60	54.09	60.46	Cao et al., 2011, Nat. Genet.
ICE61	54.06	60.48	Cao et al., 2011, Nat. Genet.
ICE63	46.11	21.95	Cao et al., 2011, Nat. Genet.
ICE70	53.04	51.75	Cao et al., 2011, Nat. Genet.
ICE71	53.33	49.48	Cao et al., 2011, Nat. Genet.
ICE73	51.31	57.56	Cao et al., 2011, Nat. Genet.
ICE75	53.09	52	Cao et al., 2011, Nat. Genet.
ICE79	46.36	11.23	Cao et al., 2011, Nat. Genet.
ICE91	38.62	16.17	Cao et al., 2011, Nat. Genet.
ICE92	38.76	16.24	Cao et al., 2011, Nat. Genet.
ICE93	39.01	16.47	Cao et al., 2011, Nat. Genet.
ICE97	41.62	12.87	Cao et al., 2011, Nat. Genet.
ICE102	40.57	15.32	Cao et al., 2011, Nat. Genet.
ICE104	39.18	16.26	Cao et al., 2011, Nat. Genet.
ICE106	38.36	16.23	Cao et al., 2011, Nat. Genet.
ICE111	40.28	15.65	Cao et al., 2011, Nat. Genet.
ICE112	39.83	16.17	Cao et al., 2011, Nat. Genet.
ICE119	39.27	16.27	Cao et al., 2011, Nat. Genet.
ICE120	40.18	16.45	Cao et al., 2011, Nat. Genet.
ICE127	51.34	82.57	Cao et al., 2011, Nat. Genet.
ICE130	51.32	82.55	Cao et al., 2011, Nat. Genet.
ICE134	51.33	82.19	Cao et al., 2011, Nat. Genet.
ICE138	51.65	80.82	Cao et al., 2011, Nat. Genet.
ICE150	41.45	70.05	Cao et al., 2011, Nat. Genet.
ICE163	46.37	11.24	Cao et al., 2011, Nat. Genet.
ICE169	46.51	11.33	Cao et al., 2011, Nat. Genet.
ICE181	46.36	11.28	Cao et al., 2011, Nat. Genet.
ICE212	46.34	11.29	Cao et al., 2011, Nat. Genet.
ICE216	46.25	11.17	Cao et al., 2011, Nat. Genet.
ICE228	46.63	10.82	Cao et al., 2011, Nat. Genet.
Istisu-1	38.98	48.56	Cao et al., 2011, Nat. Genet.
Kastel-1	44.64	34.38	Cao et al., 2011, Nat. Genet.
Koch-1	50.36	29.32	Cao et al., 2011, Nat. Genet.
Lag2.2	41.83	46.28	Cao et al., 2011, Nat. Genet.
Leo-1	41.8	-3.11	Cao et al., 2011, Nat. Genet.
Lerik1-3	38.74	48.61	Cao et al., 2011, Nat. Genet.
Mer-6	38.92	-6.34	Cao et al., 2011, Nat. Genet.
Nemrut-1	38.64	42.24	Cao et al., 2011, Nat. Genet.
Nie1-2	48.52	8.8	Cao et al., 2011, Nat. Genet.
Ped-0	40.74	-3.9	Cao et al., 2011, Nat. Genet.
Pra-6	41.05	-3.54	Cao et al., 2011, Nat. Genet.
Qui-0	42.69	-6.93	Cao et al., 2011, Nat. Genet.
Rue3-1-31	48.56	9.16	Cao et al., 2011, Nat. Genet.
Sha	37.29	71.3	Cao et al., 2011, Nat. Genet.
Sq-8	51.4083	-0.6383	Cao et al., 2011, Nat. Genet.
Star-8	48.43	8.82	Cao et al., 2011, Nat. Genet.
TueSB30-3	48.53	9.06	Cao et al., 2011, Nat. Genet.
Tuescha9	48.53	9.05	Cao et al., 2011, Nat. Genet.
TueV13	48.52	9.05	Cao et al., 2011, Nat. Genet.
TueWa1-2	48.53	9.04	Cao et al., 2011, Nat. Genet.
Vash-1	41.24	46.37	Cao et al., 2011, Nat. Genet.
Vie-0	42.63	0.76	Cao et al., 2011, Nat. Genet.
WalhaesB4	48.6	9.19	Cao et al., 2011, Nat. Genet.
Xan-1	38.65	48.8	Cao et al., 2011, Nat. Genet.
Yeg-1	39.87	45.36	Cao et al., 2011, Nat. Genet.
Aa-0	50.9167	9.57073	Schmitz et al., 2013, Nat. Genet.
Abd-0	57.1539	-2.2207	Schmitz et al., 2013, Nat. Genet.
Ag-0	45	1.3	Schmitz et al., 2013, Nat. Genet.
Ak-1	48.0683	7.62551	Schmitz et al., 2013, Nat. Genet.
Alst-1	54.8	-2.4333	Schmitz et al., 2013, Nat. Genet.
Altai-5	47.75	88.4	Schmitz et al., 2013, Nat. Genet.
Amel-1	53.448	5.73	Schmitz et al., 2013, Nat. Genet.
An-1	51.2167	4.4	Schmitz et al., 2013, Nat. Genet.
Ang-0	50.3	5.3	Schmitz et al., 2013, Nat. Genet.
ANH-1	51.85	6.4333	Schmitz et al., 2013, Nat. Genet.
Anz-0	37.47	49.47	Schmitz et al., 2013, Nat. Genet.
Appt-1	51.8333	5.5833	Schmitz et al., 2013, Nat. Genet.
Ba-1	56.5459	-4.79821	Schmitz et al., 2013, Nat. Genet.
Baa-1	51.3333	6.1	Schmitz et al., 2013, Nat. Genet.
Bch-1	49.5166	9.3166	Schmitz et al., 2013, Nat. Genet.
Bd-0	52.4584	13.287	Schmitz et al., 2013, Nat. Genet.
Benk-1	52	5.675	Schmitz et al., 2013, Nat. Genet.
Bik-1	33.92	35.7	Schmitz et al., 2013, Nat. Genet.
Bl-1	44.5041	11.3396	Schmitz et al., 2013, Nat. Genet.
Bla-1	41.6833	2.8	Schmitz et al., 2013, Nat. Genet.
Boot-1	54.4	-3.2667	Schmitz et al., 2013, Nat. Genet.
Bor-1	49.4013	16.2326	Schmitz et al., 2013, Nat. Genet.
Br-0	49.2	16.6166	Schmitz et al., 2013, Nat. Genet.
Bs-1	47.5	7.5	Schmitz et al., 2013, Nat. Genet.
Bsch-0	50.0167	8.6667	Schmitz et al., 2013, Nat. Genet.
Ca-0	50.2981	8.26607	Schmitz et al., 2013, Nat. Genet.
Cal-0	53.2699	-1.64293	Schmitz et al., 2013, Nat. Genet.
Cerv-1	42	12.1	Schmitz et al., 2013, Nat. Genet.
Chat-1	48.0717	1.33867	Schmitz et al., 2013, Nat. Genet.
Chi-0	53.7502	34.7361	Schmitz et al., 2013, Nat. Genet.
CIBC-17	51.4083	-0.6383	Schmitz et al., 2013, Nat. Genet.
Cnt-1	51.3	1.1	Schmitz et al., 2013, Nat. Genet.
Co	40.2077	-8.42639	Schmitz et al., 2013, Nat. Genet.
Co-1	40.12	-8.25	Schmitz et al., 2013, Nat. Genet.
Com-1	49.416	2.823	Schmitz et al., 2013, Nat. Genet.
Db-1	50.3058	8.32213	Schmitz et al., 2013, Nat. Genet.
Di-G	47.3239	5.04278	Schmitz et al., 2013, Nat. Genet.
Dja-1	42.5833	73.6333	Schmitz et al., 2013, Nat. Genet.
DN Europe (UK)	49.1	16.2	Schmitz et al., 2013, Nat. Genet.
Do-0	50.7224	8.2372	Schmitz et al., 2013, Nat. Genet.
Dra-0	49.4167	16.2667	Schmitz et al., 2013, Nat. Genet.
DraII-1	49.4112	16.2815	Schmitz et al., 2013, Nat. Genet.
Durh-1	54.7761	-1.5733	Schmitz et al., 2013, Nat. Genet.
E Europe (EST)	58.6656	24.9871	Schmitz et al., 2013, Nat. Genet.
Ei-2	50.3	6.3	Schmitz et al., 2013, Nat. Genet.
El-0	51.5105	9.68253	Schmitz et al., 2013, Nat. Genet.
Ema-1	51.3	0.5	Schmitz et al., 2013, Nat. Genet.
En-2	50	8.5	Schmitz et al., 2013, Nat. Genet.
Es-0	60.1997	24.5682	Schmitz et al., 2013, Nat. Genet.
Et-0	44.6447	2.56481	Schmitz et al., 2013, Nat. Genet.
Etna-2	37.69	14.98	Schmitz et al., 2013, Nat. Genet.
Fi-0	50.5	8.0167	Schmitz et al., 2013, Nat. Genet.
Fr-2	50.1102	8.6822	Schmitz et al., 2013, Nat. Genet.
Ga-0	50.3	8	Schmitz et al., 2013, Nat. Genet.
Gd-1	53.5	10.5	Schmitz et al., 2013, Nat. Genet.
Ge-0	46.5	6.08	Schmitz et al., 2013, Nat. Genet.
Gel-1	51.0167	5.86667	Schmitz et al., 2013, Nat. Genet.
Gie-0	50.584	8.67825	Schmitz et al., 2013, Nat. Genet.
Got-22	51.5338	9.9355	Schmitz et al., 2013, Nat. Genet.
Gr-1	47	15.5	Schmitz et al., 2013, Nat. Genet.
Gy-0	49	2	Schmitz et al., 2013, Nat. Genet.
Ha-0	52.3721	9.73569	Schmitz et al., 2013, Nat. Genet.
Hau-0	55.675	12.5686	Schmitz et al., 2013, Nat. Genet.
Hh-0	54.4175	9.88682	Schmitz et al., 2013, Nat. Genet.
Hn-0	51.3472	8.28844	Schmitz et al., 2013, Nat. Genet.
Hod	48.8	17.1	Schmitz et al., 2013, Nat. Genet.
Hs-0	52.24	9.44	Schmitz et al., 2013, Nat. Genet.
HSm	49.33	15.76	Schmitz et al., 2013, Nat. Genet.
In-0	47.5	11.5	Schmitz et al., 2013, Nat. Genet.
Je-0	50.927	11.587	Schmitz et al., 2013, Nat. Genet.
Jm-0	49	15	Schmitz et al., 2013, Nat. Genet.
Kar-1	42.3	74.3667	Schmitz et al., 2013, Nat. Genet.
kar-4	42.26	74.16	Schmitz et al., 2013, Nat. Genet.
Kas-1	35	77	Schmitz et al., 2013, Nat. Genet.
Kb-0	50.1797	8.50861	Schmitz et al., 2013, Nat. Genet.
Kelsterbach-4	50.0667	8.5333	Schmitz et al., 2013, Nat. Genet.
Kent	51.15	0.4	Schmitz et al., 2013, Nat. Genet.
Kil-0	55.6395	-5.66364	Schmitz et al., 2013, Nat. Genet.
Kl-5	50.95	6.9666	Schmitz et al., 2013, Nat. Genet.
Kondara	38.48	68.49	Schmitz et al., 2013, Nat. Genet.
Krot-0	49.631	11.5722	Schmitz et al., 2013, Nat. Genet.
Kz-9	49.5	73.1	Schmitz et al., 2013, Nat. Genet.
La-0	52.7333	15.2333	Schmitz et al., 2013, Nat. Genet.
Lan-0	55.6739	-3.78181	Schmitz et al., 2013, Nat. Genet.
Le-0	52.1611	4.49015	Schmitz et al., 2013, Nat. Genet.
Li-2:1	50.3833	8.0666	Schmitz et al., 2013, Nat. Genet.
LL-0	41.59	2.49	Schmitz et al., 2013, Nat. Genet.
Lm-2	48	0.5	Schmitz et al., 2013, Nat. Genet.
Lp2-2	49.38	16.81	Schmitz et al., 2013, Nat. Genet.
Me-0	51.9183	10.1138	Schmitz et al., 2013, Nat. Genet.
Mh-0	50.95	7.5	Schmitz et al., 2013, Nat. Genet.
Mir-0	44	12.37	Schmitz et al., 2013, Nat. Genet.
Mnz-0	50.001	8.26664	Schmitz et al., 2013, Nat. Genet.
Ms-0	55.7522	37.6322	Schmitz et al., 2013, Nat. Genet.
Mz-0	50.3	8.3	Schmitz et al., 2013, Nat. Genet.
N Europe (UK)-1	48.0333	7.7667	Schmitz et al., 2013, Nat. Genet.
Na-1	47.5	1.5	Schmitz et al., 2013, Nat. Genet.
Nc-1	48.6167	6.25	Schmitz et al., 2013, Nat. Genet.
Neo-6	37.35	72.4667	Schmitz et al., 2013, Nat. Genet.
Nok-3	52.24	4.45	Schmitz et al., 2013, Nat. Genet.
Np-0	52.6969	10.981	Schmitz et al., 2013, Nat. Genet.
Nw-0	50.5	8.5	Schmitz et al., 2013, Nat. Genet.
Ob-0	50.2	8.5833	Schmitz et al., 2013, Nat. Genet.
Old-1	53.1667	8.2	Schmitz et al., 2013, Nat. Genet.
Or-0	50.3827	8.01161	Schmitz et al., 2013, Nat. Genet.
Ove-0	53.3422	8.42255	Schmitz et al., 2013, Nat. Genet.
Per-1	58	56.3167	Schmitz et al., 2013, Nat. Genet.
PHW-2	43.7703	11.2547	Schmitz et al., 2013, Nat. Genet.
PHW-3	51	7	Schmitz et al., 2013, Nat. Genet.
PHW-34	48.6103	2.3086	Schmitz et al., 2013, Nat. Genet.
Pi-0	47.04	10.51	Schmitz et al., 2013, Nat. Genet.
Pla-0	41.5	2.25	Schmitz et al., 2013, Nat. Genet.
Pt-0	53.476	10.6065	Schmitz et al., 2013, Nat. Genet.
Pu2-23	49.42	16.36	Schmitz et al., 2013, Nat. Genet.
Qar-8a	34.1	35.84	Schmitz et al., 2013, Nat. Genet.
Ra-0	46	3.3	Schmitz et al., 2013, Nat. Genet.
Ragl-1	54.3512	-3.41697	Schmitz et al., 2013, Nat. Genet.
Rak-2	49	16	Schmitz et al., 2013, Nat. Genet.
Rennes-1	48.5	-1.41	Schmitz et al., 2013, Nat. Genet.
Rhen-1	51.9667	5.56667	Schmitz et al., 2013, Nat. Genet.
Rou-0	49.4424	1.09849	Schmitz et al., 2013, Nat. Genet.
Rubezhnoe-1	49	38.28	Schmitz et al., 2013, Nat. Genet.
Se-0	38.3333	-3.53333	Schmitz et al., 2013, Nat. Genet.
Sei-0	46.5438	11.5614	Schmitz et al., 2013, Nat. Genet.
Sf-1	41.7833	3.03333	Schmitz et al., 2013, Nat. Genet.
Sg-1	47.6667	9.5	Schmitz et al., 2013, Nat. Genet.
Si-0	50.8738	8.02341	Schmitz et al., 2013, Nat. Genet.
Sorbo	38.35	68.48	Schmitz et al., 2013, Nat. Genet.
Sp-0	52.5339	13.181	Schmitz et al., 2013, Nat. Genet.
Stw-0	52	36	Schmitz et al., 2013, Nat. Genet.
Su-0	53.6473	-3.00733	Schmitz et al., 2013, Nat. Genet.
Sus-1	42.1833	73.4	Schmitz et al., 2013, Nat. Genet.
Ta-0	49.5	14.5	Schmitz et al., 2013, Nat. Genet.
Tamm-27	60	23.5	Schmitz et al., 2013, Nat. Genet.
Tha-1	52.08	4.3	Schmitz et al., 2013, Nat. Genet.
Ting-1	56.5	14.9	Schmitz et al., 2013, Nat. Genet.
Ts-1	41.7194	2.93056	Schmitz et al., 2013, Nat. Genet.
Tscha-1	47.0748	9.9042	Schmitz et al., 2013, Nat. Genet.
Uod-1	48.3	14.45	Schmitz et al., 2013, Nat. Genet.
Utrecht	52.0918	5.1145	Schmitz et al., 2013, Nat. Genet.
Ven-1	52.0333	5.55	Schmitz et al., 2013, Nat. Genet.
Vind-1	54.9902	-2.3671	Schmitz et al., 2013, Nat. Genet.
Wa-1	52.3	21	Schmitz et al., 2013, Nat. Genet.
Wc-1	52.6	10.0667	Schmitz et al., 2013, Nat. Genet.
Wei-0	47.25	8.26	Schmitz et al., 2013, Nat. Genet.
Wil-1	54.6833	25.3167	Schmitz et al., 2013, Nat. Genet.
Wl-0	47.9299	10.8134	Schmitz et al., 2013, Nat. Genet.
Wt-5	52.3	9.3	Schmitz et al., 2013, Nat. Genet.
Zal-1	42.8	76.35	Schmitz et al., 2013, Nat. Genet.
Zdr-1	49.3853	16.2544	Schmitz et al., 2013, Nat. Genet.
Ådal 1	62.8622	18.336	Long et al., 2013, Nat. Genet.
Eden-9	62.877	18.177	Long et al., 2013, Nat. Genet.
Fäb-2	63.0165	18.3174	Long et al., 2013, Nat. Genet.
HolA-1 2	55.7491	13.399	Long et al., 2013, Nat. Genet.
1-32	30.68	118.97	In this study
2-5	30.75	117.62	In this study
3-2	30.62	117.76	In this study
6-28	31.39	118.38	In this study
7-2	29.8	118.18	In this study
8-6	29.96	117.96	In this study
9-5	30.71	116.26	In this study
10-5	31.6	118.49	In this study
11-4	26.75	114.3	In this study
12-8	29.59	115.91	In this study
13-13	26.99	116.24	In this study
14-10	28.74	115.74	In this study
15-11	29.8	118.85	In this study
17-5	29.54	119.49	In this study
18-4	29.11	118.38	In this study
19-33	30.05	119.91	In this study
20-2	29.69	119.67	In this study
23-34	32.05	118.83	In this study
24-10	30.52	114.47	In this study
25-16	29.79	106.48	In this study
26-5	29.82	106.06	In this study
27-8	32.72	105.12	In this study
28-6	33.15	106.75	In this study
29-8	32.93	107.21	In this study
30-6	31.28	114.86	In this study
31-26	30.77	112.11	In this study
32-28	30.45	114.09	In this study
33-4	29.41	110.44	In this study
34-16	28.52	110.72	In this study
35-1	27.94	108.61	In this study
36-31	28.02	98.63	In this study
37-10	32.05	113.98	In this study
38-4	31.1	110.95	In this study
39-16	46.75	90.27	In this study
40-2	47.22	89.84	In this study
41-10	47.59	88.77	In this study
42-8	46.83	84.18	In this study
43-7	46.74	90.34	In this study
46-28	46.74	90.34	In this study
48-1	47.21	89.81	In this study
50-3	47.36	89.65	In this study
51-1	47.77	88.38	In this study
51-8	47.77	88.38	In this study
52-22	47.77	88.38	In this study
53-19	47.77	88.38	In this study
54-5	47.73	88.22	In this study
55-12	47.73	88.22	In this study
57-1	28.23	116.59	In this study
58-7	28.28	116.61	In this study
59-12	28.75	115.82	In this study
60-1	28.78	115.84	In this study
61-1	29.86	116.52	In this study
63-1	29.88	116.52	In this study
64-5	29.87	116.53	In this study
65-1	29.57	117.57	In this study
66-3	29.34	117.34	In this study
67-1	29.33	117.32	In this study
68-1	29.32	117.31	In this study
69-7	28.97	114.85	In this study
70-1	28.99	114.86	In this study
71-5	29	114.87	In this study
72-2	29.24	115.1	In this study
73-5	29.29	115.98	In this study
74-14	29.61	115.93	In this study
75-6	29.6	115.93	In this study
