# Supplementary material for: Adaptation of Arabidopsis thaliana to the Yangtze River basin
Source: Genome Biol. 2017 Dec 28;18:239. doi: 10.1186/s13059-017-1378-9 (PMC5745794; doi:10.1186/s13059-017-1378-9)
Supplement: Supplementary file 6 — Genes under positive selection based on the overlapping of the two different methods. (XLSX 14 kb) [file 13059_2017_1378_MOESM6_ESM.xlsx]

## Sheet: Table S6
Table S6. Genes under positive selection based on the overlapping of the two different methods.
Gene ID
AT1G07640	AT1G60320	AT2G22810	AT4G22217	AT5G44960
AT1G07650	AT1G60340	AT2G22820	AT4G22220	AT5G44970
AT1G07645	AT1G60350	AT2G25560	AT4G22230	AT5G44973
AT1G07660	AT1G60360	AT2G25565	AT4G22235	AT5G44980
AT1G07670	AT1G60370	AT2G25570	AT4G22240	AT5G44990
AT1G07680	AT1G60380	AT2G25580	AT4G22250	AT5G45000
AT1G07690	AT1G60390	AT2G25590	AT4G22260	AT5G45010
AT1G07700	AT1G60400	AT2G25600	AT4G32010	AT5G45020
AT1G07705	AT1G60410	AT2G25605	AT4G32020	AT5G45030
AT1G07710	AT1G60420	AT2G25610	AT4G32030	AT5G45040
AT1G07720	AT1G60430	AT2G25620	AT4G32140	AT5G45050
AT1G07725	AT1G60440	AT2G25625	AT4G32150	AT5G45060
AT1G07730	AT1G62300	AT2G25630	AT4G32950	AT5G45070
AT1G07740	AT1G62301	AT2G25940	AT4G32960	AT5G45080
AT1G10385	AT1G63930	AT2G25950	AT4G32970	AT5G45220
AT1G10390	AT1G63940	AT2G25964	AT4G32980	AT5G45230
AT1G10400	AT1G63950	AT2G25970	AT4G32990	AT5G45240
AT1G10410	AT1G63960	AT3G03100	AT4G33000	AT5G45250
AT1G10417	AT1G63970	AT3G03110	AT4G35165	AT5G45280
AT1G10430	AT1G63980	AT3G03120	AT4G35170	AT5G45290
AT1G10450	AT1G63990	AT3G03130	AT4G35180	AT5G45300
AT1G10455	AT1G64000	AT3G03140	AT4G35190	AT5G45310
AT1G10460	AT1G64010	AT3G03150	AT4G35200	AT5G45320
AT1G10470	AT1G64020	AT3G03160	AT4G35210	AT5G45330
AT1G10480	AT1G64030	AT3G03170	AT4G35220	AT5G45340
AT1G13200	AT1G64040	AT3G03180	AT4G36250	AT5G45350
AT1G13210	AT1G64050	AT3G03190	AT4G36260	AT5G45360
AT1G13220	AT1G64060	AT3G03200	AT4G36268	AT5G45370
AT1G13230	AT1G64065	AT3G03210	AT4G36270	AT5G45380
AT1G18860	AT1G64070	AT3G03220	AT4G36280	AT5G45390
AT1G18870	AT1G64080	AT3G03230	AT4G36290	AT5G45400
AT1G18871	AT1G64090	AT3G03240	AT4G36350	AT5G45410
AT1G18880	AT1G64100	AT3G06300	AT4G36360	AT5G45420
AT1G18890	AT1G64105	AT3G06310	AT4G36370	AT5G45428
AT1G18900	AT1G64107	AT3G06320	AT4G36380	AT5G45430
AT1G18910	AT1G64110	AT3G06330	AT4G36390	AT5G45440
AT1G18940	AT1G64130	AT3G06340	AT4G36400	AT5G45450
AT1G27520	AT1G64140	AT3G06350	AT4G36410	AT5G45460
AT1G27530	AT1G64142	AT3G06360	AT4G36420	AT5G45469
AT1G27540	AT1G64150	AT3G06370	AT4G36430	AT5G45470
AT1G27550	AT1G64160	AT3G06380	AT4G36440	AT5G45480
AT1G27565	AT1G64170	AT3G06390	AT4G36450	AT5G45490
AT1G27740	AT1G75370	AT3G06400	AT4G36460	AT5G45500
AT1G30010	AT1G75380	AT3G06410	AT4G36470	AT5G45510
AT1G30020	AT1G75388	AT3G24690	AT4G36480	AT5G45520
AT1G30016	AT1G75390	AT3G46980	AT4G36490	AT5G45530
AT1G32850	AT1G75400	AT3G46990	AT4G36500	AT5G45540
AT1G32860	AT1G75410	AT3G47000	AT4G36510	AT5G45550
AT1G32870	AT1G75420	AT3G47010	AT4G36515	AT5G45560
AT1G32880	AT1G75430	AT3G47020	AT4G36650	AT5G45570
AT1G32900	AT1G75440	AT3G47030	AT4G36660	AT5G45573
AT1G32910	AT1G75450	AT3G47040	AT4G36670	AT5G45580
AT1G32920	AT1G75460	AT3G47050	AT4G36680	AT5G45590
AT1G32928	AT1G75470	AT3G47060	AT4G37090	AT5G45600
AT1G32930	AT1G75490	AT3G47070	AT4G37095	AT5G45610
AT1G32940	AT1G75500	AT3G47080	AT4G37100	AT5G45620
AT1G32950	AT1G75510	AT3G47090	AT4G37110	AT5G45630
AT1G32960	AT1G75520	AT3G47100	AT4G37120	AT5G45640
AT1G32970	AT1G75530	AT3G47110	AT4G37130	AT5G45650
AT1G32975	AT1G75540	AT3G47120	AT4G37140	AT5G45660
AT1G32980	AT1G75550	AT3G47130	AT4G37150	AT5G45670
AT1G32990	AT1G75560	AT3G47140	AT4G37850	AT5G45680
AT1G33010	AT1G75710	AT3G47150	AT4G37860	AT5G45690
AT1G33420	AT1G75717	AT3G47160	AT4G37870	AT5G45700
AT1G33430	AT1G75720	AT3G47170	AT4G37880	AT5G45710
AT1G33440	AT1G75980	AT3G47180	AT4G37890	AT5G45720
AT1G33800	AT1G76160	AT3G47190	AT4G37900	AT5G45730
AT1G33810	AT1G76170	AT3G47200	AT4G37910	AT5G45740
AT1G33811	AT1G76180	AT3G47210	AT4G37920	AT5G45750
AT1G33820	AT1G76185	AT3G47220	AT4G37925	AT5G45760
AT1G33830	AT1G76190	AT3G60630	AT5G23350	AT5G45770
AT1G33840	AT1G76200	AT3G60640	AT5G23360	AT5G45775
AT1G33850	AT1G76210	AT3G60647	AT5G23370	AT5G45780
AT1G33860	AT1G76220	AT3G60650	AT5G23380	AT5G45790
AT1G33870	AT1G76230	AT3G60660	AT5G23390	AT5G45800
AT1G33880	AT1G76240	AT3G60670	AT5G23395	AT5G45810
AT1G33890	AT1G76250	AT3G60680	AT5G23400	AT5G45820
AT1G33900	AT1G76260	AT3G60690	AT5G23405	AT5G45830
AT1G33910	AT1G76270	AT3G60700	AT5G23411	AT5G45840
AT1G33920	AT1G76280	AT3G60710	AT5G23420	AT5G45850
AT1G33925	AT1G76290	AT3G60720	AT5G23430	AT5G45860
AT1G33930	AT1G76300	AT3G60730	AT5G23440	AT5G46310
AT1G33940	AT1G76310	AT3G60740	AT5G23450	AT5G46320
AT1G33950	AT1G76320	AT4G09210	AT5G28040	AT5G46330
AT1G33960	AT1G76340	AT4G09220	AT5G28050	AT5G46340
AT1G33970	AT1G76350	AT4G09250	AT5G28052	AT5G46350
AT1G33980	AT1G76360	AT4G09260	AT5G28290	AT5G46360
AT1G33990	AT1G76370	AT4G09270	AT5G28295	AT5G46370
AT1G34000	AT1G76380	AT4G09300	AT5G28300	AT5G46380
AT1G34010	AT1G76390	AT4G09310	AT5G28310	AT5G46390
AT1G51880	AT1G76400	AT4G18500	AT5G28320	AT5G46400
AT1G51890	AT1G76405	AT4G18501	AT5G38130	AT5G46410
AT1G51900	AT2G07981	AT4G18510	AT5G38140	AT5G46417
AT1G51910	AT2G22540	AT4G18520	AT5G38150	AT5G46420
AT1G51913	AT2G22560	AT4G22130	AT5G38160	AT5G46430
AT1G51915	AT2G22570	AT4G22140	AT5G38170	AT5G46440
AT1G51920	AT2G22590	AT4G22150	AT5G38180	AT5G46450
AT1G51930	AT2G22760	AT4G22160	AT5G38190	AT5G46460
AT1G51940	AT2G22770	AT4G22165	AT5G44870	AT5G46470
AT1G51950	AT2G22780	AT4G22170	AT5G44894	AT5G46490
AT1G51960	AT2G22790	AT4G22180	AT5G44900	AT5G46500
AT1G51965	AT2G22795	AT4G22190	AT5G44910	AT5G46510
AT1G51970	AT2G22800	AT4G22200	AT5G44920	AT5G55770
AT1G60270	AT2G22802	AT4G22210	AT5G44930	AT5G55780
AT1G60280	AT2G22805	AT4G22212	AT5G44940	AT5G55790
AT1G60300	AT2G22807	AT4G22214	AT5G44950	AT5G55800
