# Supplementary material for: Adaptation of Arabidopsis thaliana to the Yangtze River basin
Source: Genome Biol. 2017 Dec 28;18:239. doi: 10.1186/s13059-017-1378-9 (PMC5745794; doi:10.1186/s13059-017-1378-9)
Supplement: Supplementary file 7 — The 999 accessions used for the SVP gene haplotype analysis. (XLSX 51 kb) [file 13059_2017_1378_MOESM7_ESM.xlsx]

## Sheet: Table S8
Table S8. The 999 accessions used for the SVP gene haplotype analysis.
Sample name	Latitude	Longitude	Country abbreviation	Seq by
1-8	30.68	118.97	CHN	this study
1-32	30.68	118.97	CHN	this study
2-5	30.75	117.62	CHN	this study
3-2	30.62	117.76	CHN	this study
3-4	30.62	117.76	CHN	this study
4-15	29.51	118.23	CHN	this study
5-15	30.28	117.18	CHN	this study
6-9	31.23	118.23	CHN	this study
6-28	31.39	118.38	CHN	this study
7-2	29.8	118.18	CHN	this study
8-6	29.96	117.96	CHN	this study
8-17	29.96	117.96	CHN	this study
9-5	30.71	116.26	CHN	this study
10-1	31.55	118.49	CHN	this study
10-3	31.55	118.49	CHN	this study
10-5	31.55	118.49	CHN	this study
11-4	26.75	114.3	CHN	this study
12-8	29.59	115.91	CHN	this study
13-5	26.59	116.15	CHN	this study
13-13	26.99	116.24	CHN	this study
14-10	28.74	115.74	CHN	this study
14-62	28.74	115.74	CHN	this study
15-11	29.8	118.85	CHN	this study
17-2	29.32	119.3	CHN	this study
17-5	29.54	119.49	CHN	this study
18-4	29.11	118.38	CHN	this study
18-7	29.11	118.38	CHN	this study
19-33	30.05	119.91	CHN	this study
20-2	29.69	119.67	CHN	this study
20-36	29.69	119.67	CHN	this study
23-19	32.03	118.5	CHN	this study
23-34	32.05	118.83	CHN	this study
24-10	30.52	114.47	CHN	this study
25-16	29.79	106.48	CHN	this study
26-5	29.82	106.06	CHN	this study
27-8	32.72	105.12	CHN	this study
27-9	32.72	105.12	CHN	this study
28-6	33.15	106.75	CHN	this study
29-8	32.93	107.21	CHN	this study
30-1	31.17	114.62	CHN	this study
30-6	31.28	115.02	CHN	this study
31-26	30.78	112.11	CHN	this study
32-28	30.46	114.09	CHN	this study
33-4	29.41	110.44	CHN	this study
33-46	29.41	110.44	CHN	this study
34-16	28.52	110.72	CHN	this study
35-1	27.94	108.61	CHN	this study
35-10	27.94	108.61	CHN	this study
36-17	28.02	98.63	CHN	this study
36-31	28.02	98.63	CHN	this study
37-10	32.05	113.98	CHN	this study
38-2	31.1	110.95	CHN	this study
38-4	31.1	110.95	CHN	this study
39-16	46.75	90.27	CHN	this study
40-2	47.22	89.84	CHN	this study
41-10	47.59	88.77	CHN	this study
41-11	47.59	88.77	CHN	this study
42-3	46.83	84.18	CHN	this study
42-8	46.83	84.18	CHN	this study
43-7	46.74	90.34	CHN	this study
43-12	46.74	90.34	CHN	this study
45-20	46.75	90.34	CHN	this study
45-23	46.75	90.34	CHN	this study
46-28	46.74	90.34	CHN	this study
46-31	46.74	90.34	CHN	this study
48-1	47.21	89.81	CHN	this study
50-3	47.36	89.65	CHN	this study
50-5	47.36	89.65	CHN	this study
51-1	47.77	88.38	CHN	this study
51-4	47.77	88.38	CHN	this study
51-8	47.77	88.38	CHN	this study
52-10	47.77	88.38	CHN	this study
52-13	47.77	88.38	CHN	this study
52-22	47.77	88.38	CHN	this study
53-18	47.77	88.38	CHN	this study
53-19	47.77	88.38	CHN	this study
54-5	47.73	88.22	CHN	this study
54-6	47.73	88.22	CHN	this study
55-12	47.73	88.22	CHN	this study
55-13	47.73	88.22	CHN	this study
57-1	28.23	116.59	CHN	this study
58-7	28.28	116.61	CHN	this study
59-12	28.75	115.82	CHN	this study
60-1	28.78	115.84	CHN	this study
61-1	29.86	116.52	CHN	this study
62-1	29.92	116.57	CHN	this study
63-1	29.88	116.52	CHN	this study
64-5	29.87	116.53	CHN	this study
65-1	29.57	117.58	CHN	this study
66-3	29.34	117.34	CHN	this study
67-1	29.33	117.32	CHN	this study
68-1	29.32	117.31	CHN	this study
69-7	28.97	114.85	CHN	this study
70-1	28.99	114.86	CHN	this study
71-5	29	114.87	CHN	this study
72-2	29.24	115.1	CHN	this study
73-5	29.29	115.98	CHN	this study
74-14	29.61	115.93	CHN	this study
75-6	29.6	115.93	CHN	this study
76-3	28.23	112.55	CHN	this study
76-4	28.23	112.55	CHN	this study
76-5	28.23	112.55	CHN	this study
77-2	28.23	112.55	CHN	this study
77-3	28.23	112.55	CHN	this study
78-4	28.5	112.14	CHN	this study
78-5	28.5	112.14	CHN	this study
79-2	28.03	110.21	CHN	this study
79-4	28.03	110.21	CHN	this study
82-1	31.82	115.39	CHN	this study
82-3	31.82	115.39	CHN	this study
83-2	32.17	115.66	CHN	this study
83-5	32.17	115.66	CHN	this study
84-3	32.14	115.06	CHN	this study
84-4	32.14	115.06	CHN	this study
85-3	32.14	115.06	CHN	this study
85-5	32.14	115.06	CHN	this study
86	29.71	106.63	CHN	this study
87	29.64	91.18	CHN	this study
Aitba-2	31.48	-7.45	MAR	MPI
Dobra-1	44.84	20.16	SRB	MPI
Petro-1	44.34	21.46	SRB	MPI
Bolin-1	44.46	25.74	ROU	MPI
Sij-1	41.45	70.05	UZB	MPI
Sij-2	41.45	70.05	UZB	MPI
Sij-4	41.45	70.05	UZB	MPI
Ara-1	37.29	71.3	AFG	MPI
Copac-1	46.11	21.95	ROU	MPI
Aa-0	50.9167	9.57073	GER	Salk
Abd-0	57.1539	-2.2207	UK	Salk
Ag-0	45	1.3	FRA	Salk
Ak-1	48.0683	7.62551	GER	Salk
Alst-1	54.8	-2.4333	UK	Salk
Altai-5	47.75	88.4	CHN	Salk
Amel-1	53.448	5.73	NED	Salk
An-1	51.2167	4.4	BEL	Salk
Ang-0	50.3	5.3	BEL	Salk
ANH-1	51.85	6.4333	GER	Salk
Anz-0	37.47	49.47	IRN	Salk
Appt-1	51.8333	5.5833	NED	Salk
Ba-1	56.5459	-4.79821	UK	Salk
Baa-1	51.3333	6.1	NED	Salk
Bch-1	49.5166	9.3166	GER	Salk
Bd-0	52.4584	13.287	GER	Salk
Benk-1	52	5.675	NED	Salk
Bik-1	33.92	35.7	LBN	Salk
Bl-1	44.5041	11.3396	ITA	Salk
Bla-1	41.6833	2.8	ESP	Salk
Boot-1	54.4	-3.2667	UK	Salk
Bor-1	49.4013	16.2326	CZE	Salk
Bor-4	49.4013	16.2326	CZE	Salk
Br-0	49.2	16.6166	CZE	Salk
Bsch-0	50.0167	8.6667	GER	Salk
Ca-0	50.2981	8.26607	GER	Salk
Cal-0	53.2699	-1.64293	UK	Salk
Cerv-1	42	12.1	ITA	Salk
Chat-1	48.0717	1.33867	FRA	Salk
Chi-0	53.7502	34.7361	RUS	Salk
Cnt-1	51.3	1.1	UK	Salk
Co-1	40.12	-8.25	POR	Salk
Com-1	49.416	2.823	FRA	Salk
Db-1	50.3058	8.32213	GER	Salk
Di-G	47.3239	5.04278	FRA	Salk
Dja-1	42.5833	73.6333	KGZ	Salk
Do-0	50.7224	8.2372	GER	Salk
Dra-0	49.4167	16.2667	CZE	Salk
Durh-1	54.7761	-1.5733	UK	Salk
Ei-2	50.3	6.3	GER	Salk
El-0	51.5105	9.68253	GER	Salk
Ema-1	51.3	0.5	UK	Salk
En-2	50	8.5	GER	Salk
En-D	50	8.5	GER	Salk
Es-0	60.1997	24.5682	FIN	Salk
Est	58.6656	24.9871	EST	Salk
Et-0	44.6447	2.56481	FRA	Salk
Etna-2	37.69	14.98	ITA	Salk
Fi-0	50.5	8.0167	GER	Salk
Fr-2	50.1102	8.6822	GER	Salk
Ga-0	50.3	8	GER	Salk
Gd-1	53.5	10.5	GER	Salk
Gel-1	51.0167	5.86667	NED	Salk
Gie-0	50.584	8.67825	GER	Salk
Gr-1	47	15.5	AUT	Salk
Gu-0	50.3	8	GER	Salk
Ha-0	52.3721	9.73569	GER	Salk
Hh-0	54.4175	9.88682	GER	Salk
Hn-0	51.3472	8.28844	GER	Salk
HR-5	51.4083	-0.6383	UK	Salk
Hs-0	52.24	9.44	GER	Salk
Je-0	50.927	11.587	GER	Salk
Jl-3	49.2	16.6166	CZE	Salk
Jm-0	49	15	CZE	Salk
Kar-1	42.3	74.3667	KGZ	Salk
Kb-0	50.1797	8.50861	GER	Salk
Kelsterbach-4	50.0667	8.5333	GER	Salk
Kil-0	55.6395	-5.66364	UK	Salk
Kl-5	50.95	6.9666	GER	Salk
Krot-0	49.631	11.5722	GER	Salk
Kz-9	49.5	73.1	KAZ	Salk
La-0	52.7333	15.2333	POL	Salk
Lan-0	55.6739	-3.78181	UK	Salk
Le-0	52.1611	4.49015	NED	Salk
Li-2:1	50.3833	8.0666	GER	Salk
Lm-2	48	0.5	FRA	Salk
Lp2-2	49.38	16.81	CZE	Salk
Me-0	51.9183	10.1138	GER	Salk
Mh-0	50.95	20.5	POL	Salk
Mir-0	44	12.37	ITA	Salk
Mnz-0	50.001	8.26664	GER	Salk
Ms-0	55.7522	37.6322	RUS	Salk
Mz-0	50.3	8.3	GER	Salk
Na-1	47.5	1.5	FRA	Salk
Nc-1	48.6167	6.25	FRA	Salk
Nok-3	52.24	4.45	NED	Salk
Np-0	52.6969	10.981	GER	Salk
Nw-0	50.5	8.5	GER	Salk
Ob-0	50.2	8.5833	GER	Salk
Old-1	53.1667	8.2	GER	Salk
Or-0	50.3827	8.01161	GER	Salk
Ove-0	53.3422	8.42255	GER	Salk
Per-1	58	56.3167	RUS	Salk
Pi-0	47.04	10.51	AUT	Salk
Pla-0	41.5	2.25	ESP	Salk
Pu2-23	49.42	16.36	CZE	Salk
Pu2-7	49.42	16.36	CZE	Salk
Qar-8a	34.1	35.84	LBN	Salk
Ra-0	46	3.3	FRA	Salk
Ragl-1	54.3512	-3.41697	UK	Salk
Rd-0	50.5	8.5	GER	Salk
Rome-1	42	12.1	ITA	Salk
Rou-0	49.4424	1.09849	FRA	Salk
Rubezhnö-1	49	38.28	UKR	Salk
Se-0	38.3333	-3.53333	ESP	Salk
Sei-0	46.5438	11.5614	ITA	Salk
Sg-1	47.6667	9.5	GER	Salk
Si-0	50.8738	8.02341	GER	Salk
Sp-0	52.5339	13.181	GER	Salk
Sq-8	51.4083	-0.6383	UK	Salk
Stw-0	52	36	RUS	Salk
Su-0	53.6473	-3.00733	UK	Salk
Sus-1	42.1833	73.4	KGZ	Salk
Ta-0	49.5	14.5	CZE	Salk
Tamm-2	60	23.5	FIN	Salk,GMI
Tha-1	52.08	4.3	NED	Salk
Ting-1	56.5	14.9	SWE	Salk
Ts-1	41.7194	2.93056	ESP	Salk
Tscha-1	47.0748	9.9042	AUT	Salk
Uk-1	48.0333	7.7667	GER	Salk
Uod-1	48.3	14.45	AUT	Salk
Utrecht	52.0918	5.1145	NED	Salk
Ven-1	52.0333	5.55	NED	Salk
Vind-1	54.9902	-2.3671	UK	Salk
Wa-1	52.3	21	POL	Salk
Wc-1	52.6	10.0667	GER	Salk
Wei-0	47.25	8.26	SUI	Salk
Westkar-4	42.26	74.16	KGZ	Salk
Wl-0	47.9299	10.8134	GER	Salk
Wt-5	52.3	9.3	GER	Salk
Zal-1	42.8	76.35	KGZ	Salk
Zdr-1	49.3853	16.2544	CZE	Salk
11C1	55.8877	-3.21072	UK	Monsanto
IP-Ace-0	39.84	-6.6	ESP	Monsanto
Ådal 3	62.8622	18.336	SWE	GMI
Adam-1	51.41	59.98	RUS	Monsanto
IP-Adc-5	38.77	-4.07	ESP	Monsanto
IP-Adm-0	39.15	-4.54	ESP	Monsanto
Aiell-1	39.1269	16.1702	ITA	Monsanto
Aitba-1	31.48	-7.45	MAR	Monsanto
IP-Ala-0	39.72	-6.89	ESP	Monsanto
Ale-Stenar-64-24	55.3833	14.05	SWE	GMI
Aledal-6-49	56.7	16.5167	SWE	GMI
Algutsrum	56.68	16.5	SWE	GMI
IP-All-0	42.19	-7.8	ESP	Monsanto
IP-Alm-0	39.88	-0.36	ESP	Monsanto
IP-Alo-0	40.11	-7.47	POR	Monsanto
Alt-1	48.59	9.22	GER	Monsanto
IP-Amu-0	42.35	-3.03	ESP	Monsanto
Ängsö-74-430	59.5667	16.8667	SWE	GMI
App1-14	56.3333	15.9667	SWE	GMI
App1-16	56.3333	15.9667	SWE	GMI
IP-Ara-4	41.7	-3.68	ESP	Monsanto
IP-Are-0	41	-4.71	ESP	Monsanto
IP-Aru-0	41.81	2.49	ESP	Monsanto
IP-Aul-0	40.52	-4.02	ESP	Monsanto
Bå1-2	56.4	12.9	SWE	GMI
Bå4-1	56.4	12.9	SWE	GMI
Bå5-1	56.4	12.9	SWE	GMI
Bach-7	48.41	8.84	GER	Monsanto
Bach2-1	48.41	8.84	GER	Monsanto
IP-Bae-0	43.34	-5.84	ESP	Monsanto
Bai-10	48.5	8.78	GER	Monsanto
Bak-5	41.7942	43.4767	GEO	Monsanto
Balan-1	55.36	61.41	RUS	Monsanto
Bar 1	62.8698	18.381	SWE	GMI
IP-Bar-1	41.43	2.13	ESP	Monsanto
Basen-1	40.37	16.77	ITA	Monsanto
Basta-1	51.84	79.48	RUS	Monsanto
Basta-2	51.82	79.48	RUS	Monsanto
Basta-3	51.84	79.46	RUS	Monsanto
IP-Bea-0	36.52	-5.27	ESP	Monsanto
Bela-1	48.47	18.94	SVK	Monsanto
Bela-2	48.47	18.94	SVK	Monsanto
Bela-4	48.47	18.94	SVK	Monsanto
IP-Ben-0	38.37	-2.66	ESP	Monsanto
Berg-1	48.41	8.79	GER	Monsanto
IP-Bes-5	42.91	-4.91	ESP	Monsanto
BI-4	48.4	8.77	GER	Monsanto
Bijisk-4	52.52	85.27	RUS	Monsanto
Bil-5	63.324	18.484	SWE	GMI
Bil-7	63.324	18.484	SWE	GMI
IP-Bis-0	42.49	0.54	ESP	Monsanto
Bisig-1	39.48	16.28	ITA	Monsanto
Bivio-1	39.13	16.17	ITA	Monsanto
IP-Boa-0	40.4	-3.88	ESP	Monsanto
Bön 1	62.8794	18.4473	SWE	GMI
IP-Bor-0	42.49	-6.71	ESP	Monsanto
Borky1	49.403	16.232	CZE	Monsanto
IP-Bos-0	42.78	0.69	ESP	Monsanto
Böt 1	57.7133	15.0689	SWE	GMI
IP-Bra-0	42.5	-6.15	ESP	Monsanto
Bran-1	45.57	25.42	ROU	Monsanto
Brö1-6	56.3	16	SWE	GMI
Brösarp-11-135	55.7167	14.1333	SWE	GMI
Brösarp-15-138	55.7167	14.1333	SWE	GMI
Brösarp-21-140	55.7167	14.1333	SWE	GMI
Brösarp-34-145	55.7167	14.1333	SWE	GMI
Bur-0	54.1	-6.2	IRL	Mott
IP-Bus-0	36.97	-3.28	ESP	Monsanto
IP-Cab-3	41.54	2.39	ESP	Monsanto
IP-Cad-0	40.37	-5.74	ESP	Monsanto
Can-0	29.2144	-13.4811	ESP	Mott
IP-Cap-1	36.97	-3.36	ESP	Monsanto
IP-Car-1	38.25	-4.32	ESP	Monsanto
IP-Cas-0	38.54	-3.39	ESP	Monsanto
Castelfed-1-195	46.34	11.29	ITA	Monsanto
Castelfed-1-196	46.34	11.29	ITA	Monsanto
Castelfed-1-197	46.34	11.29	ITA	Monsanto
Castelfed-1-198	46.34	11.29	ITA	Monsanto
Castelfed-1-199	46.34	11.29	ITA	Monsanto
Castelfed-2-200	46.34	11.29	ITA	Monsanto
Castelfed-2-201	46.34	11.29	ITA	Monsanto
Castelfed-2-202	46.34	11.29	ITA	Monsanto
Castelfed-2-203	46.34	11.29	ITA	Monsanto
Castelfed-3-205	46.34	11.29	ITA	Monsanto
Castelfed-3-206	46.34	11.29	ITA	Monsanto
Castelfed-3-207	46.34	11.29	ITA	Monsanto
Castelfed-3-208	46.34	11.29	ITA	Monsanto
Castelfed-3-209	46.34	11.29	ITA	Monsanto
IP-Cat-0	40.54	-3.69	ESP	Monsanto
IP-Cdc-3	41.21	-4.54	ESP	Monsanto
IP-Cdo-0	42.23	-4.64	ESP	Monsanto
IP-Cem-0	41.15	-4.32	ESP	Monsanto
IP-Cha-0	40.38	-4.21	ESP	Monsanto
Chaba-2	53.6	79.37	RUS	Monsanto
IP-Cho-0	40.51	-3.9	ESP	Monsanto
Choto-1	41.5	23.33	BUL	Monsanto
CIBC-17	51.4083	-0.6383	UK	Salk
Cimin-1	39.58	16.21	ITA	Monsanto
IP-Cir-0	40.61	-6.57	ESP	Monsanto
IP-Cmo-3	40.05	-4.65	ESP	Monsanto
IP-Coa-0	38.45	-7.5	POR	Monsanto
IP-Coc-1	42.31	3.19	ESP	Monsanto
IP-Cod-0	41.25	-1.32	ESP	Monsanto
IP-Con-0	37.94	-5.6	ESP	Monsanto
IP-Cor-0	40.83	-2	ESP	Monsanto
IP-Cot-0	41.83	-5.38	ESP	Monsanto
IP-Coy-0	40.44	-4.27	ESP	Monsanto
Ct-1	37.3	15	ITA	Mott
IP-Cum-1	38.07	-6.66	ESP	Monsanto
Cvi-0	15.1111	-23.6167	CPV	Salk
CYR	47.4	0.683333	FRA	Monsanto
Da-0	49.8724	8.65081	GER	Monsanto
IP-Dar-0	41.13	-1.43	ESP	Monsanto
IP-Deh-1	40.29	-6.67	ESP	Monsanto
Död 2	57.2608	16.3675	SWE	GMI
Död 3	57.2608	16.3675	SWE	GMI
Dolen-1	41.62	23.94	BUL	Monsanto
Dolna-1-10	42.32	23.1	BUL	Monsanto
Dolna-1-39	42.32	23.1	BUL	Monsanto
Dolna-1-40	42.32	23.1	BUL	Monsanto
Dör-10	63.0167	17.4914	SWE	GMI
Dospa-1	41.64	24.18	BUL	Monsanto
Doubravnik7	49.4211	16.3497	CZE	Monsanto
Dra1-4	55.76	14.12	SWE	GMI
Dra2-1	55.76	14.12	SWE	GMI
Dra3-1	55.76	14.12	SWE	GMI
Draha2	49.4112	16.2815	CZE	Monsanto
DraII-1	49.4112	16.2815	CZE	Salk
DraII-6	49.4112	16.2815	CZE	Monsanto
DraIII-1	49.4112	16.2815	CZE	Salk
DraIV 1-11	49.4112	16.2815	CZE	Monsanto
DraIV 1-8	49.4112	16.2815	CZE	Monsanto
DraIV 2-9	49.4112	16.2815	CZE	Monsanto
DraIV 3-7	49.4112	16.2815	CZE	Monsanto
DraIV 5-12	49.4112	16.2815	CZE	Monsanto
DraIV 6-13	49.4112	16.2815	CZE	Monsanto
DraIV 6-22	49.4112	16.2815	CZE	Monsanto
Duk	49.1	16.2	CZE	Salk
Eden-1	62.877	18.177	SWE	GMI
Eden-2	62.877	18.177	SWE	GMI
Eden-6	62.877	18.177	SWE	GMI
Eden-7	62.877	18.177	SWE	GMI
Edi-0	55.9494	-3.16028	UK	Mott
Edi-1	55.9681	-3.21833	UK	Monsanto
EdJ 2	62.9147	18.4045	SWE	GMI
Eds-1	62.9	18.4	SWE	GMI
Eds-9	62.9	18.4	SWE	GMI
IP-Ees-0	40.59	-4.15	ESP	Monsanto
EkS 2	57.6781	14.9986	SWE	GMI
IP-Elb-0	41.81	2.34	ESP	Monsanto
IP-Elp-0	40.53	-3.92	ESP	Monsanto
En-1	50	8.5	GER	Salk
Epidauros-1	37.6	23.08	GRC	Monsanto
Erg2-6	48.5	8.8	GER	Monsanto
IP-Esn-2	42.27	0.19	ESP	Monsanto
IP-Evs-0	40.48	-3.96	ESP	Monsanto
IP-Ezc-2	42.31	-3.02	ESP	Monsanto
Fäb-4	63.0165	18.3174	SWE	GMI
FäL 1	63.016	18.3175	SWE	GMI
Faneronemi-3	37.07	22.04	GRC	Monsanto
IP-Fel-2	43.31	-5.7	ESP	Monsanto
Fell1-10	48.42	8.79	GER	Monsanto
Fell2-4	48.43	8.79	GER	Monsanto
Fell3-7	48.43	8.79	GER	Monsanto
Filet-1	40.68	14.87	ITA	Monsanto
Fjä1-1	56.06	14.29	SWE	GMI
Fjä1-2	56.06	14.29	SWE	GMI
Fjä1-5	56.06	14.29	SWE	GMI
Fjä2-4	56.06	14.29	SWE	GMI
Fly2-1	55.7509	13.3712	SWE	GMI
Fly2-2	55.7509	13.3712	SWE	GMI
FlyA 3	55.7488	13.3742	SWE	GMI
Fri 1	55.8106	14.2091	SWE	GMI
Fri 2	55.8106	14.2091	SWE	GMI
Fri 3	55.8106	14.2091	SWE	GMI
IP-Fue-2	38.26	-5.42	ESP	Monsanto
IP-Fun-0	40.79	-4.05	ESP	Monsanto
Furni-1	45.14	25	ROU	Monsanto
Ge-0	46.5	6.08	SUI	Salk
Geg-14	40.1408	44.8203	ARM	Monsanto
Giffo-1	38.44	16.13	ITA	Monsanto
IP-Glo-1	40.11	-5.77	ESP	Monsanto
Gn-1	48.57	9.17	GER	Monsanto
Gn2-3	48.58	9.18	GER	Monsanto
Goced-1	41.57	23.85	BUL	Monsanto
Gol-2	57.9672	-3.96722	UK	Monsanto
Got-22	51.5338	9.9355	GER	Salk
Gr-5	47	15.5	AUT	Monsanto
IP-Gra-0	36.77	-5.39	ESP	Monsanto
Gradi-1	45.17	18.7	CRO	Monsanto
Grivo-1	41.84	25.75	BUL	Monsanto
Gro-3	62.6437	17.7339	SWE	GMI
Groch-1	41.71	24.41	BUL	Monsanto
Grön 12	62.806	18.1896	SWE	GMI
Grön 14	62.806	18.1896	SWE	GMI
Grön-5	62.806	18.1896	SWE	GMI
IP-Gua-1	39.4	-5.33	ESP	Monsanto
IP-Gud-3	40.65	-4.11	ESP	Monsanto
Gul1-2	56.4606	15.8127	SWE	GMI,Salk
H55	49	15	CZE	Salk
Ha-HBT1-2	48.54	9.02	GER	Monsanto
Ha-HBT2-10	48.54	9.02	GER	Monsanto
Ha-HBT3-11	48.54	9.02	GER	Monsanto
Ha-P-13	48.54	9.01	GER	Monsanto
Ha-P2-1	48.54	9.01	GER	Monsanto
Ha-S-B	48.54	9.01	GER	Monsanto
Ha-SP-2	48.54	9.01	GER	Monsanto
Hadd-2	57.3263	15.8979	SWE	GMI
Hadd-3	57.3263	15.8979	SWE	GMI
Hag-2	56.5804	16.4063	SWE	GMI
Hal-1	57.5089	15.0105	SWE	GMI
Halca-1	48.47	18.96	SVK	Monsanto
Hamm-1	55.4234	13.9905	SWE	GMI
Hart-2	48.39	8.85	GER	Monsanto
Haes-1	48.6	9.2	GER	Monsanto
Hau-0	55.675	12.5686	DEN	Salk
HE-1	48.55	8.99	GER	Monsanto
IP-Hec-0	42.86	-0.7	ESP	Monsanto
Hel-3	57.8765	14.8549	SWE	GMI
IP-Her-12	39.4	-5.78	ESP	Monsanto
HI-4	48.5	9	GER	Monsanto
Hod	48.8	17.1	CZE	Salk
Hof-1	48.41	8.85	GER	Monsanto
HolA-1 1	55.7491	13.399	SWE	GMI
HolA-2 2	55.7491	13.399	SWE	GMI
IP-Hom-4	40.82	-1.68	ESP	Monsanto
IP-Hor-0	41.67	2.62	ESP	Monsanto
Hov1-10	56.1	13.74	SWE	GMI
Hov1-7	56.1	13.74	SWE	GMI
Hov3-2	56.1	13.74	SWE	GMI
Hov3-5	56.1	13.74	SWE	GMI
Hov4-1	56.1	13.74	SWE	GMI
Hovdala-2	56.1	13.74	SWE	GMI
Hovdala-6	56.1	13.74	SWE	GMI
IP-Hoy-0	40.4	-5	ESP	Monsanto
HR-10	51.4083	-0.6383	UK	Salk
HSm	49.33	15.76	CZE	Salk
IP-Hue-3	42.96	-6.1	ESP	Monsanto
IP-Hum-2	42.23	-3.69	ESP	Monsanto
Iasi-1	47.16	27.59	ROU	Monsanto
IP-Iso-4	43.05	-5.37	ESP	Monsanto
Istisu-5	38.9786	48.5594	AZE	Monsanto
Istisu-9	38.9786	48.5594	AZE	Monsanto
Ivano-1	43.7	25.91	BUL	Monsanto
IP-Jim-1	42.28	-5.92	ESP	Monsanto
Jl-2	49.17	16.5	CZE	MPI
K-oze-1	51.35	82.18	RUS	Monsanto
K-oze-3	51.34	82.16	RUS	Monsanto
Kal 1	56.047	13.9519	SWE	GMI
Karag-1	51.37	59.44	RUS	Monsanto
Karag-2	51.37	59.44	RUS	Monsanto
Kardz-1	41.62	25.35	BUL	Monsanto
Kardz-2	41.66	25.47	BUL	Monsanto
Kävlinge-1	55.8	13.1	SWE	GMI
KBG1-14	48.53	9.01	GER	Monsanto
KBG2-13	48.53	9.01	GER	Monsanto
Kent	51.15	0.4	UK	Salk
Kia 1	56.0573	14.302	SWE	GMI
Kn-0	54.8969	23.8924	LTU	Mott
Kni-1	55.66	13.4	SWE	GMI
Knjas-1	43.54	22.29	SRB	Monsanto
Kolar-1	41.37	23.14	BUL	Monsanto
PHW-3	51	7	GER	Salk
Kolyv-2	51.31	82.59	RUS	Monsanto
Kolyv-3	51.36	82.59	RUS	Monsanto
Kolyv-5	51.32	82.55	RUS	Monsanto
Kolyv-6	51.33	82.54	RUS	Monsanto
Kor 3	57.2746	16.1494	SWE	GMI
Kor 4	57.2746	16.1494	SWE	GMI
Koren-1	41.83	25.69	BUL	Monsanto
Krazo-1	53.06	51.96	RUS	Monsanto
Kru-3	57.7215	18.3837	SWE	GMI
Kulturen-1	55.705	13.196	SWE	GMI
Kus2-2	48.52	9.11	GER	Monsanto
Kus3-1	48.51	9.11	GER	Monsanto
Kz-13	49.5	73.1	KAZ	MPI
IP-Lab-7	40.87	-4.5	ESP	Monsanto
Lag1-2	41.8296	46.2831	GEO	Monsanto
Lag1-4	41.8296	46.2831	GEO	Monsanto
Lag1-5	41.8296	46.2831	GEO	Monsanto
Lag1-6	41.8296	46.2831	GEO	Monsanto
Lag1-7	41.8296	46.2831	GEO	Monsanto
Lag1-8	41.8296	46.2831	GEO	Monsanto
Lag2-10	41.8296	46.2831	GEO	Monsanto
Lag2-4	41.8296	46.2831	GEO	Monsanto
Lag2-6	41.8296	46.2831	GEO	Monsanto
Lag2-7	41.8296	46.2831	GEO	Monsanto
Lan 1	55.9745	14.3997	SWE	GMI
IP-Ldd-0	41.58	-4.71	ESP	Monsanto
LDV-18	48.5167	-4.06667	FRA	Monsanto
LDV-46	48.5167	-4.06667	FRA	Monsanto
Lebja-1	51.65	80.79	RUS	Monsanto
Lebja-2	51.67	80.82	RUS	Monsanto
Lebja-4	51.63	80.83	RUS	Monsanto
Ler-0	47.984	10.8719	GER	Mott
Ler-1	47.984	10.8719	GER	MPI,GMI
Lerik1-4	38.7406	48.6131	AZE	Monsanto
Lerik1-7	38.7406	48.6131	AZE	Monsanto
Lerik2-1	38.7833	48.5517	AZE	Monsanto
Lerik2-3	38.7833	48.5517	AZE	Monsanto
Lerik2-6	38.7833	48.5517	AZE	Monsanto
Lerik2-7	38.7833	48.5517	AZE	Monsanto
Leska-1-44	41.54	24.98	BUL	Monsanto
Lesno-1	53.04	51.9	RUS	Monsanto
Lesno-2	53.04	51.94	RUS	Monsanto
Lesno-4	53.04	51.96	RUS	Monsanto
Li-7	50.3833	8.0666	GER	Monsanto
Liarum	55.9473	13.821	SWE	GMI
Lillö-1	56.1494	15.7884	SWE	GMI
Lis-1	56.0328	14.775	SWE	GMI
Lis-2	56.0328	14.775	SWE	GMI
Lis-3	56.0328	14.775	SWE	GMI
LL-0	41.59	2.49	ESP	Salk
Lom1-1	56.09	13.9	SWE	GMI
Löv-1	62.801	18.079	SWE	GMI
Löv-5	62.801	18.079	SWE	GMI
Lp2-6	49.38	16.81	CZE	Salk
IP-Lso-0	38.86	-3.16	ESP	Monsanto
Lu-1	55.71	13.2	SWE	GMI
Lu3-30	48.53	9.09	GER	Monsanto
Lu4-2	48.54	9.09	GER	Monsanto
Lund	55.71	13.2	SWE	GMI
Malak-1	41.77	25.68	BUL	Monsanto
IP-Mar-1	39.58	-3.93	ESP	Monsanto
MAR2-3	47.35	3.93333	FRA	Monsanto
Marce-1	38.92	16.47	ITA	Monsanto
Marti-1	40.64	17.31	ITA	Monsanto
Masl-1	54.13	81.31	RUS	Monsanto
Melic-1	38.45	16.04	ITA	Monsanto
Melni-1	41.53	23.39	BUL	Monsanto
Melni-2	41.53	23.39	BUL	Monsanto
IP-Men-2	39.66	-4.34	ESP	Monsanto
Mitterberg-2-184	46.37	11.28	ITA	Monsanto
Mitterberg-2-185	46.37	11.28	ITA	Monsanto
Mitterberg-2-186	46.37	11.28	ITA	Monsanto
Mitterberg-3-187	46.37	11.28	ITA	Monsanto
Mitterberg-3-188	46.37	11.28	ITA	Monsanto
Mitterberg-3-189	46.37	11.28	ITA	Monsanto
Mitterberg-4-192	46.37	11.29	ITA	Monsanto
Mitterberg-4-193	46.37	11.29	ITA	Monsanto
Mitterberg-4-194	46.37	11.29	ITA	Monsanto
IP-Moa-0	42.46	0.7	ESP	Monsanto
IP-Moc-11	41.57	-5.64	ESP	Monsanto
IP-Mon-5	38.06	-4.38	ESP	Monsanto
IP-Mos-1	40.04	-7.11	POR	Monsanto
IP-Mot-0	38.19	-6.24	ESP	Monsanto
Muh-2	48.42	8.76	GER	Monsanto
IP-Mun-0	40.71	-5.04	ESP	Monsanto
IP-Mur-0	41.67	2	ESP	Monsanto
Nar-3	38.9522	48.925	AZE	Monsanto
Nar-5	38.9522	48.925	AZE	Monsanto
Näs 2	62.8815	18.4055	SWE	GMI
NFA-10	51.4083	-0.6383	UK	Salk
Nicas-1	38.97	16.34	ITA	Monsanto
No-0	51.0581	13.2995	GER	Mott
IP-Nog-17	40.45	-1.6	ESP	Monsanto
Nosov-1	51.87	80.6	RUS	Monsanto
Noveg-1	51.75	80.82	RUS	Monsanto
Noveg-2	51.77	80.85	RUS	Monsanto
Noveg-3	51.73	80.86	RUS	Monsanto
Nyl 13	62.9513	18.2763	SWE	GMI
Nyl-2	62.9513	18.2763	SWE	GMI
Nyl-7	62.9513	18.2763	SWE	GMI
Obe1-15	48.45	8.87	GER	Monsanto
Obh-13	48.39	8.96	GER	Monsanto
Olympia-2	37.63	21.62	GRC	Monsanto
Omn-1	62.9308	18.3448	SWE	GMI
Omn-5	62.9308	18.3448	SWE	GMI
ÖMö1-7	56.1481	15.8155	SWE	GMI
Orast-1	45.84	23.16	ROU	Monsanto
IP-Orb-10	42.97	-1.23	ESP	Monsanto
Ost-0	60.25	18.37	SWE	GMI
Oy-0	60.3855	6.19302	NOR	Mott
IP-Pal-0	42.34	1.3	ESP	Monsanto
IP-Pan-0	42.76	-0.23	ESP	Monsanto
Panik-1	53.05	52.15	RUS	Monsanto
Panke-1	53.82	80.31	RUS	Monsanto
Parti-1	52.99	52.16	RUS	Monsanto
IP-Pds-1	42.87	-6.45	ESP	Monsanto
Petergof	59	29	RUS	Monsanto
Pfn-10	48.54	9.09	GER	Monsanto
Pfn-N2.2-6	48.56	9.11	GER	Monsanto
PHW-2	43.7703	11.2547	ITA	Salk
PHW-34	48.6103	2.3086	FRA	Salk
Pigna-1	41.18	14.18	ITA	Monsanto
Pn-0	48.0653	-2.96591	FRA	Monsanto
Podvi-1	41.57	24.84	BUL	Monsanto
Pu2-8	49.42	16.36	CZE	Salk
Puk-1	56.1633	14.6806	SWE	GMI
Puk-2	56.1633	14.6806	SWE	GMI
PYL-6	44.65	-1.16667	FRA	Monsanto
Rak-2	49	16	CZE	Salk
Rakit-1	51.87	80.06	RUS	Monsanto
Rakit-2	51.9	80.06	RUS	Monsanto
Rakit-3	51.84	80.06	RUS	Monsanto
IP-Rds-0	41.86	2.99	ESP	Monsanto
IP-Reg-0	39.29	-7.4	POR	Monsanto
IP-Rei-0	38.75	-7.59	POR	Monsanto
IP-Rel-0	38.6	-2.7	ESP	Monsanto
Rennes-1	48.5	-1.41	FRA	Salk
Rennes-11	48.5	-1.41	FRA	Salk
IP-Rev-0	40.86	-4.11	ESP	Monsanto
Rev-1	55.6942	13.4504	SWE	GMI
Rev-2	55.6942	13.4504	SWE	GMI
IP-Ria-0	42.34	2.17	ESP	Monsanto
Rsch-4	56.3	34	RUS	Mott
Ru-2	48.56	9.16	GER	Monsanto
Ru-N2	48.57	9.16	GER	Monsanto
Ru4-16	48.57	9.16	GER	Monsanto
IP-Sac-0	42.13	-6.7	ESP	Monsanto
IP-San-10	38.33	-3.51	ESP	Monsanto
San-2	56.07	13.74	SWE	GMI
Sanna-2	62.69	18	SWE	GMI
Sarno-1	40.84	14.57	ITA	Monsanto
Schip-1	42.72	25.33	BUL	Monsanto
Schl-7	48.6	9.22	GER	Monsanto
IP-Sdv-3	42.84	-5.12	ESP	Monsanto
IP-Ses-0	41.48	-1.63	ESP	Monsanto
Sever-1	52.1	79.31	RUS	Monsanto
Sf-1	41.7833	3.03333	ESP	Salk
Sf-2	41.7833	3.03333	ESP	Mott
Sij 1/96	41.45	70.05	UZB	Monsanto
Sim-1	55.5678	14.3398	SWE	GMI
Sku-30	63.0833	18.3667	SWE	GMI
Slavi-2	41.42	23.67	BUL	Monsanto
Smolj-1	41.55	24.75	BUL	Monsanto
IP-Sne-0	37.09	-3.38	ESP	Monsanto
Sparta-1	55.7097	13.2145	SWE	GMI
Spro 1	57.2545	18.2109	SWE	GMI
Spro 2	57.2545	18.2109	SWE	GMI
Spro 3	57.2545	18.2109	SWE	GMI
Sq-1	51.4083	-0.6383	UK	Salk
Sr:3	58.9	11.2	SWE	GMI
Sr:5	58.9	11.2	SWE	GMI
Sredn-1	44.66	21.37	SRB	Monsanto
St-0	59	18	SWE	GMI
Stara-1	42.49	25.61	BUL	Monsanto
Staro-1	44.3	21.08	SRB	Monsanto
Staro-2	44.3	21.08	SRB	Monsanto
Stenk-2	57.8009	18.5162	SWE	GMI
Stenk-3	57.8009	18.5162	SWE	GMI
Stenk-4	57.8009	18.5162	SWE	GMI
Sten-0	52.6058	11.8558	GER	Monsanto
Stiav-1	48.46	18.9	SVK	Monsanto
Stiav-2	48.46	18.9	SVK	Monsanto
Stiav-3	48.46	18.9	SVK	Monsanto
IP-Stp-0	41.19	-3.58	ESP	Monsanto
Strand-1	68.8	15.45	NOR	MPI
Stu1-1	56.4666	16.1284	SWE	GMI
IP-Svi-0	43.4	-7.39	ESP	Monsanto
T1000	55.6525	13.2197	SWE	GMI
T1020	55.6514	13.2233	SWE	GMI
T1040	55.6494	13.2147	SWE	GMI
T1070	55.6481	13.2264	SWE	GMI
T1080	55.6561	13.2178	SWE	GMI
T1090	55.6575	13.2386	SWE	GMI
T1110	55.6	13.2	SWE	GMI
T1130	55.6	13.2	SWE	GMI
T1160	55.7	13.2	SWE	GMI
T450	55.7967	13.1211	SWE	GMI
T460	55.7931	13.1186	SWE	GMI
T470	55.7942	13.1222	SWE	GMI
T480	55.7989	13.1206	SWE	GMI
T510	55.7936	13.1233	SWE	GMI
T530	55.7989	13.1219	SWE	GMI
T540	55.7967	13.1044	SWE	GMI
T550	55.8078	13.1028	SWE	GMI
T570	55.8097	13.1342	SWE	GMI
T580	55.8	13.1367	SWE	GMI
T610	55.7	13.2	SWE	GMI
T670	55.8364	13.3075	SWE	GMI
T690	55.8378	13.3092	SWE	GMI
T710	55.8403	13.3106	SWE	GMI
T720	55.8411	13.3047	SWE	GMI
T740	55.8397	13.2881	SWE	GMI
T780	55.8369	13.3181	SWE	GMI
T790	55.8386	13.3186	SWE	GMI
T800	55.8364	13.2906	SWE	GMI
T810	55.8383	13.2906	SWE	GMI
T840	55.9336	13.5519	SWE	GMI
T850	55.9419	13.5603	SWE	GMI
T860	55.9403	13.5511	SWE	GMI
T880	55.9392	13.5539	SWE	GMI
T900	55.9428	13.5558	SWE	GMI
T930	55.9497	13.5533	SWE	GMI
T960	55.9319	13.5508	SWE	GMI
T970	55.9281	13.5481	SWE	GMI
T980	55.9261	13.5319	SWE	GMI
T990	55.6528	13.2244	SWE	GMI
TAA 03	62.6425	17.7422	SWE	GMI
TAA 04	62.6422	17.7406	SWE	GMI
TAA 14	62.6425	17.7356	SWE	GMI
TAA 17	62.6425	17.7372	SWE	GMI
TÅD 01	62.8714	18.3447	SWE	GMI
TÅD 04	62.8717	18.3436	SWE	GMI
TÅD 05	62.8717	18.3419	SWE	GMI
TÅD 06	62.8719	18.3422	SWE	GMI
TÄL 03	62.6322	17.69	SWE	GMI
TÄL 07	62.6322	17.6906	SWE	GMI
IP-Tam-0	41.03	-3.27	ESP	Monsanto
Tamm-27	60	23.5	FIN	Salk
TBÖ 01	62.8892	18.4522	SWE	GMI
IP-Tdc-0	41.5	-1.88	ESP	Monsanto
TDr-1	55.7683	14.1386	SWE	GMI
TDr-13	55.7708	14.1331	SWE	GMI
TDr-16	55.7719	14.1211	SWE	GMI
TDr-17	55.7717	14.1206	SWE	GMI
TDr-18	55.7714	14.1208	SWE	GMI
TDr-2	55.7686	14.1383	SWE	GMI
TDr-4	55.7689	14.1375	SWE	GMI
TDr-5	55.7692	14.1369	SWE	GMI
TDr-7	55.7694	14.1347	SWE	GMI
TDr-8	55.7706	14.1342	SWE	GMI
TDr-9	55.7708	14.1342	SWE	GMI
Teano-1	41.33	14.09	ITA	Monsanto
TEDEN 02	62.8836	18.1842	SWE	GMI
TEDEN 03	62.8839	18.1836	SWE	GMI
Teiu-2	44.69	25.17	ROU	Monsanto
TFÄ 06	63.0167	18.3283	SWE	GMI
TFÄ 07	63.0169	18.3283	SWE	GMI
TFÄ 08	63.0172	18.3283	SWE	GMI
TGR 01	62.806	18.1896	SWE	GMI
TGR 02	62.806	18.1896	SWE	GMI
THÖ 03	62.7989	17.9103	SWE	GMI
TNY 04	62.96	18.2844	SWE	GMI
Toc-1	46.01	22.33	ROU	Monsanto
IP-Tol-7	42.11	0.6	ESP	Monsanto
TOM 01	62.9611	18.3589	SWE	GMI
TOM 03	62.9619	18.35	SWE	GMI
TOM 04	62.9619	18.35	SWE	GMI
TOM 06	62.9622	18.35	SWE	GMI
TOM 07	62.9614	18.3608	SWE	GMI
Tomegap-2	55.7	13.2	SWE	GMI
IP-Tor-1	41.6	-2.83	ESP	Monsanto
Tos-82-387	59.4333	17.0167	SWE	GMI
Tos-95-393	59.4333	17.0167	SWE	GMI
Tottarp-2	56.2737	13.9004	SWE	GMI
TOU-A1-88	46.6667	4.11667	FRA	Monsanto
TOU-A1-89	46.6667	4.11667	FRA	Monsanto
TRÄ 01	62.9169	18.4728	SWE	GMI
IP-Trs-0	43.37	-5.49	ESP	Monsanto
Ts-5	41.7194	2.93056	ESP	Salk
Tu-B1-2	48.52	9.08	GER	Monsanto
Tu-B2-3	48.52	9.08	GER	Monsanto
Tu-KB-6	48.52	9.05	GER	Monsanto
Tu-KS-7	48.53	9.07	GER	Monsanto
Tu-NK-12	48.52	9.05	GER	Monsanto
Tu-PK-7	48.52	9.05	GER	Monsanto
Tu-W1	48.52	9.03	GER	Monsanto
Tu-WH	48.55	9.06	GER	Monsanto
Tur-4	57.6511	14.8043	SWE	GMI
Ale-Stenar-77-31	55.3833	14.05	SWE	GMI
Brösarp-45-153	55.7167	14.1333	SWE	GMI
Aledal-14-73	56.7	16.5167	SWE	GMI
Ängsö-59-422	59.5667	16.8667	SWE	GMI
Boo2-3	55.86	13.51	SWE	GMI
Dra-3	62.6814	18.0165	SWE	GMI
Eden-5	62.877	18.177	SWE	GMI
Fjä2-6	56.06	14.29	SWE	GMI
Rev-3	55.6942	13.4504	SWE	GMI
Stu-2	56.4666	16.1284	SWE	GMI
T1010	55.6525	13.215	SWE	GMI
T1050	55.6486	13.2161	SWE	GMI
T1060	55.6472	13.2225	SWE	GMI
T1120	55.6	13.2	SWE	GMI
T620	55.7	13.2	SWE	GMI
T680	55.8369	13.3033	SWE	GMI
T890	55.9414	13.5542	SWE	GMI
TFÄ 04	63.0175	18.3281	SWE	GMI
Ull2-13	56.0648	13.9707	SWE	GMI
Hadd-1	57.3263	15.8979	SWE	GMI
TV-10	55.5796	14.3336	SWE	GMI
TV-22	55.5796	14.3336	SWE	GMI
TV-30	55.5796	14.3336	SWE	GMI
TV-38	55.5796	14.3336	SWE	GMI
TV-4	55.5796	14.3336	SWE	GMI
TV-7	55.5796	14.334	SWE	GMI
UduI 1-11	49.2771	16.6314	CZE	Monsanto
UduI 3-36	49.2771	16.6314	CZE	Monsanto
UduI 4-9	49.2771	16.6314	CZE	Monsanto
Uk-3	48.0333	7.7667	GER	MPI
UKID107	52.9	-3.1	UK	Monsanto
UKID116	56.7333	-5.98333	UK	Monsanto
Cal-2	53.3	-1.6	UK	Monsanto
Cnt-1	51.3	1.1	UK	Monsanto
For-2	56.6	-4.1	UK	Monsanto
Kil-0	56	-4.4	UK	Monsanto
Mc-1	54.6	-2.3	UK	Monsanto
UKID63	54.1	-1.5	UK	Monsanto,MPI
Set-1	54.1	-2.3	UK	Monsanto
UKID74	51	-3.1	UK	Monsanto
Ty-1	56.4	-5.2	UK	Monsanto
UKID96	57.4	-5.5	UK	Monsanto
UKNW06-003	54.5	-3	UK	Monsanto
UKNW06-233	54.6	-3.3	UK	Monsanto
UKNW06-403	54.7	-3.4	UK	Monsanto
UKNW06-481	54.4	-2.9	UK	Monsanto
UKSE06-118	51.3	0.5	UK	Monsanto
UKSE06-252	51.3	0.5	UK	Monsanto
UKSE06-325	52.2	-1.7	UK	Monsanto
UKSE06-362	51.3	0.4	UK	Monsanto
UKSE06-432	51.2	0.3	UK	Monsanto
UKSE06-470	51.2	0.4	UK	Monsanto
UKSE06-500	51.1	0.6	UK	Monsanto
UKSE06-533	51.3	1.1	UK	Monsanto
UKSE06-639	51.1	0.4	UK	Monsanto
UKSW06-179	50.4	-4.9	UK	Monsanto
UKSW06-207	50.4	-4.9	UK	Monsanto
UKSW06-226	50.4	-4.9	UK	Monsanto
UKSW06-285	50.3	-4.9	UK	Monsanto
UKSW06-302	50.3	-4.8	UK	Monsanto
UKSW06-360	50.5	-4.5	UK	Monsanto
Ulies-1	45.95	22.62	ROU	Monsanto
Ull1-1	56.06	13.97	SWE	GMI
Ull2-3	56.0648	13.9707	SWE	GMI
Ull2-5	56.0648	13.9707	SWE	GMI
Ull3-4	56.06	13.97	SWE	GMI
Ull-A-1	56.0648	13.9707	SWE	GMI
Ullapool-8	57.9	-5.1525	UK	Monsanto
Uod-7	48.3	14.45	AUT	Salk
IP-Vad-0	42.86	-3.59	ESP	Monsanto
IP-Vae-2	42.1	-5.44	ESP	Monsanto
Vajug-1	44.56	22.56	SRB	Monsanto
Vår2-1	55.58	14.334	SWE	GMI
Vår2-6	55.58	14.334	SWE	GMI
VårA 1	55.5796	14.3336	SWE	GMI
Västervik	57.75	16.6333	SWE	GMI
IP-Vav-0	38.53	-8.02	POR	Monsanto
IP-Vaz-0	42.26	-2.99	ESP	Monsanto
IP-Vdm-0	42.04	1.01	ESP	Monsanto
IP-Vdt-0	40.89	-5.5	ESP	Monsanto
IP-Ver-5	41.95	-7.45	ESP	Monsanto
IP-Vid-1	38.22	-7.84	POR	Monsanto
IP-Vig-1	42.31	-2.53	ESP	Monsanto
IP-Vim-0	41.88	-6.51	ESP	Monsanto
Vimmerby	57.7	15.8	SWE	GMI
IP-Vin-0	42.8	-5.77	ESP	Monsanto
Vinsl?v	56.1	13.9167	SWE	GMI
IP-Vis-0	39.85	-6.04	ESP	Monsanto
IP-Voz-0	41.85	-1.88	ESP	Monsanto
IP-Vpa-1	40.5	-3.96	ESP	Monsanto
Wank-2	48.5	9.11	GER	Monsanto
Wil-1	54.6833	25.3167	LTU	Salk
Wil-2	54.6833	25.3167	LTU	Mott
Ws-0.2	52.3	30	RUS	Mott
Wu-0	49.7878	9.9361	GER	Mott
Xan-3	38.6536	48.7992	AZE	Monsanto
Xan-5	38.6536	48.7992	AZE	Monsanto
Xan-6	38.6536	48.7992	AZE	Monsanto
Yeg-2	39.8692	45.3622	ARM	Monsanto
Yeg-4	39.8692	45.3622	ARM	Monsanto
Yeg-5	39.8692	45.3622	ARM	Monsanto
Yeg-7	39.8692	45.3622	ARM	Monsanto
Yeg-8	39.8692	45.3622	ARM	Monsanto
Yst-1	55.4242	13.8484	SWE	GMI
Zabar-1	44.38	21.22	SRB	Monsanto
Zagub-1	44.23	21.71	SRB	Monsanto
Zdarec3	49.3667	16.2667	CZE	Monsanto
ZdrI 1-23	49.3853	16.2544	CZE	Monsanto
ZdrI 2-21	49.3853	16.2544	CZE	Monsanto
ZdrI 2-9	49.3853	16.2544	CZE	Monsanto
Zerev-1-34	41.85	23.13	BUL	Monsanto
Zerev-1-35	41.85	23.13	BUL	Monsanto
Zu-0	47.3667	8.55	SUI	Mott
Zu-1	47.3667	8.55	SUI	Monsanto
Zupan-1	45.07	18.72	CRO	Monsanto
IP-Ang-0	41.94	2.64	ESP	Monsanto
IP-Ber-0	42.52	-0.56	ESP	Monsanto
Bs-1	47.5	7.5	SUI	Salk
Bu-0	50.5	9.5	GER	MPI,Salk
IP-Cal-0	40.94	-1.37	ESP	Monsanto
Castelfed-4-210	46.34	11.29	ITA	Monsanto
Castelfed-4-211	46.34	11.29	ITA	Monsanto
Castelfed-4-214	46.34	11.29	ITA	Monsanto
CIBC-5	51.4083	-0.6383	UK	Salk
Co	40.2077	-8.42639	POR	Salk
Dju-1	57.3089	18.1512	SWE	GMI
Dr-0	51.051	13.7336	GER	MPI,Salk
Er-0	49.5955	11.0087	GER	MPI,Salk
Gy-0	49	2	FRA	Salk
In-0	47.5	11.5	AUT	Salk
Is-0	50.5	7.5	GER	MPI,Salk
Mitterberg-1-179	46.36	11.28	ITA	Monsanto
Mitterberg-1-180	46.36	11.28	ITA	Monsanto
Mitterberg-1-182	46.36	11.28	ITA	Monsanto
Mitterberg-1-183	46.36	11.28	ITA	Monsanto
NFA-8	51.4083	-0.6383	UK	Salk
IP-Pro-0	43.28	-6.01	ESP	Monsanto
Pt-0	53.476	10.6065	GER	Salk
Rhen-1	51.9667	5.56667	NED	Salk
Ws-2	52.3	30	RUS	MPI,Salk
Kos-1	62.02	34.12	RUS	GMI
Kos-2	62.02	34.12	RUS	GMI
Pien	60.4	32.09	RUS	GMI
Radk-1	61.59	35.11	RUS	GMI
Radk-2	61.59	35.11	RUS	GMI
Shu-1	61.94	34.24	RUS	GMI
Shu-2	61.94	34.24	RUS	GMI
Valm	61.37	61.37	RUS	GMI
Uk-6	48.0284	7.76557	GER	MPI
OOE1-1	48.3315	14.7266	AUT	GMI
OOE3-1	48.3315	14.7159	AUT	GMI
OOE3-2	48.3315	14.7159	AUT	GMI
UKSW06-240	50.4	-4.9	UK	MPI
UKSW06-257	50.3	-4.9	UK	MPI
UKSW06-341	50.4	-4.7	UK	MPI
UKSE06-491	51.2	0.3	UK	MPI
UKSE06-541	51.3	1.1	UK	MPI
UKNW06-102	54.4	-3	UK	MPI
UKNW06-488	54.4	-2.9	UK	MPI
Bra-1	54.6	-3.2	UK	MPI
UKID11	57	-3.4	UK	MPI
UKID71	52.9	-1.3	UK	MPI
UKID93	53.1	-3.3	UK	MPI
EkS 3	57.6781	14.9986	SWE	GMI
OOE2-1	48.3268	14.7182	AUT	GMI
OOE2-2	48.3268	14.7182	AUT	GMI
OOE23	48.3268	14.7182	AUT	GMI
Xan-1	38.6536	48.7992	AZE	MPI
Ara-1	37.29	71.3	AFG	MPI
Petro-1	44.34	21.46	SRB	MPI
Dobra-1	44.84	20.16	SRB	MPI
Jl-2	49.17	16.5	CZE	MPI
Uk-3	48.0333	7.7667	GER	MPI
Strand-1	68.8	15.45	NOR	MPI
Uk-6	48.0284	7.76557	GER	MPI
Kos-1	62.02	34.12	RUS	GMI
Kos-2	62.02	34.12	RUS	GMI
Radk-1	61.59	35.11	RUS	GMI
Radk-2	61.59	35.11	RUS	GMI
Shu-1	61.94	34.24	RUS	GMI
Shu-2	61.94	34.24	RUS	GMI
Valm	61.37	61.37	RUS	GMI
OOE1-1	48.3315	14.7266	AUT	GMI
OOE3-1	48.3315	14.7159	AUT	GMI
OOE3-2	48.3315	14.7159	AUT	GMI
Pien	60.4	32.09	RUS	GMI
OOE2-1	48.3268	14.7182	AUT	GMI
OOE2-2	48.3268	14.7182	AUT	GMI
OOE23	48.3268	14.7182	AUT	GMI
